# Supplementary material for: Blood transcriptome analysis in a buck-ewe hybrid and its parents
Source: Sci Rep. 2019 Nov 25;9:17492. doi: 10.1038/s41598-019-53901-z (PMC6877586; doi:10.1038/s41598-019-53901-z)
Supplement: Supplementary file 2 — Supplementary Dataset [file 41598_2019_53901_MOESM2_ESM.xlsx]

## Sheet: Info
Supplementary Tables for the manuscript
Blood transcriptome analysis in a buck-ewe hybrid and its parents
by
C. Falker-Gieske, C. Knorr, J. Tetens

## Sheet: S1
Supplementary Table S1: Number of discovered transcripts above a FPKM threshold of 1 after mapping of RNA sequencing reads with Star2pass. Geep RNA sequencing reads were mapped against the O. aries and the C. hircus reference genomes and filtered with a species discrimination pipeline. The sheep was mapped against the O. aries reference assembly and the goat was mapped against the C. hircus refer…
Geep vs. O. aries	Geep vs. C. hircus	Sheep	Goat
10003	11403	10934	12053

## Sheet: S2
Supplementary Table S2: Cufflinks results of geep RNAseq reads mapped against O. aries and C. hircus reference genomes with Star2pass and post-mapping species discrimination. Sheep and goat RNAseq reads were mapped against the correspondig genomes.
geep_vs_O.aries	gene_id	gene_short_name	locus	FPKM	FPKM_conf_lo	FPKM_conf_hi		geep_vs_C.hircus	gene_id	gene_short_name	locus	FPKM	FPKM_conf_lo	FPKM_conf_hi		sheep	gene_id	gene_short_name	locus	FPKM	FPKM_conf_lo	FPKM_conf_hi		goat	gene_id	gene_short_name	locus	FPKM	FPKM_conf_lo	FPKM_conf_hi
	gene12298	B2M	NC_019464.2:99871347-99893210	24587.1	23626.7	25547.6			gene22481	LOC102181202	NC_030830.1:21329007-21332764	11533.7	11475.5	11591.9				-	NC_001941.1:11621-11681	28403.1	26540.5	30265.7				-	NC_005044.2:3837-3906	57057.4	55092.2	59022.5
		LOC101105315	NW_014640541.1:8699-9099	21600.5	20424.5	22776.6			gene5361	LOC102168701	NC_030812.1:56580235-56581775	11268.3	11145.8	11390.8				LOC101108519	NC_019474.2:70223350-70419461	23034.6	22017.9	24051.4				-	NC_005044.2:5086-5159	10586.2	9815.51	11357
	gene29295	ND4L	NC_001941.1:9884-10181	13344.8	12749.3	13940.4				LOC102176353	NC_030824.1:187878-600520	10926.9	10474.5	11379.2				-	NC_001941.1:1026-1093	18503.9	17271.3	19736.5				-	NC_005044.2:6946-7014	10375.7	9502.89	11248.5
		-	NC_001941.1:1026-1093	12168.4	9552.92	14783.9				LOC102191415	NC_030828.1:69039146-69043359	10836.8	10375	11298.5			gene18515	RPS11	NC_019471.2:54864477-54867089	12435.6	12397.2	12474.1				LOC102191415	NC_030828.1:69039146-69043359	9142.72	8904.62	9380.82
	gene14790	UBB	NC_019468.2:32765608-32766387	9910.78	9829.4	9992.16			gene22080	LOC108633505	NC_030830.1:16848418-16851619	9140.76	8763.37	9518.15				-	NC_001941.1:3840-3909	12260.3	11311	13209.6				-	NC_005044.2:9392-9461	8518.42	7754	9282.85
	gene29294	ND3	NC_001941.1:9468-9814	9471.26	9311.72	9630.79			gene23230	LOC100861018	NC_030831.1:49347696-49352278	8471.45	8392.45	8550.45			gene2832	RPS7	NC_019459.2:1923747-1928654	12251.6	12211.9	12291.4			gene7318	CD74	NC_030814.1:48668847-48676702	7886.43	7613.39	8159.48
	gene29293	COX3	NC_001941.1:8615-9399	8374.3	8299.78	8448.82			gene17877	RPS16	NC_030825.1:49999719-50002248	7600.7	7518.85	7682.55			gene29228	LOC443162	NW_014644089.1:4045-11817	11430.1	11382.1	11478				-	NC_005044.2:11545-11616	7589.39	6902.31	8276.47
	gene29296	ND4	NC_001941.1:10174-11552	7581.79	7265.21	7898.36			gene27269	CRIP1	NW_017189555.1:55796-57356	6533.09	6433.13	6633.06			gene9701	RPS15	NC_019462.2:41175747-41176115	10010.5	9930.75	10090.3			gene11828	TMSB10	NC_030818.1:49607117-49608212	7085.52	7052.08	7118.96
		LOC101108817	NW_014640635.1:32774-33794	7021.57	6629.83	7413.3			gene26657	TMSB4X	NW_017189516.1:50632953-50635027	6246.62	6170.64	6322.6			gene12298	B2M	NC_019464.2:99871347-99893210	9144.1	8853.5	9434.7				-	NC_005044.2:3697-3835	5920.39	5280.44	6560.34
		LOC101108519	NC_019474.2:70223350-70419461	6776.41	3985.32	9567.5			gene21403	RPSA	NC_030829.1:12539745-12553014	6005.86	5781.19	6230.54			gene7315	RPS26	NC_019460.2:205807746-205807935	8752.06	8610.86	8893.26			gene22481	LOC102181202	NC_030830.1:21329007-21332764	5743.23	5727.98	5758.49
	gene29291	ATP8	NC_001941.1:7774-7975	5535.48	5185.87	5885.08			gene7318	CD74	NC_030814.1:48668847-48676702	5869.03	5640.62	6097.43			gene331	RPS8	NC_019458.2:19214074-19216622	8487.87	8456.39	8519.35			gene15171	LOC102175876	NC_030822.1:34071716-34073359	5587.24	5560.27	5614.22
	gene23217	OLA-I	NC_019477.2:27662643-27665927	5529.76	5479.93	5579.58			gene16629	LOC102183898	NC_030824.1:3110151-3110809	5591.91	5523.59	5660.24			gene28562	GNLY	NW_014639859.1:10314-12737	7801.7	7759.48	7843.91				-	NC_005044.2:11616-11676	5499.59	4702.88	6296.29
	gene19467	LOC101105437	NC_019472.2:47460688-47462346	5456.5	5386.39	5526.6			gene27821	LOC108634769	NW_017189992.1:6173-7975	5555.5	5515.97	5595.04			gene1297	RPS27	NC_019458.2:102825472-102827081	7649.79	7607.24	7692.35			gene24181	ACTB	NC_030832.1:39658665-39662075	5181.97	5020.84	5343.09
		-	NC_001941.1:3840-3909	5145.47	3513.49	6777.46			gene16710	RPLP0	NC_030824.1:8561763-8565824	4826.27	4622.27	5030.26				LOC101108522	NC_019475.2:68435690-68438179	7444.74	7148.66	7740.83			gene5361	LOC102168701	NC_030812.1:56580235-56581775	5037.25	5006.88	5067.63
	gene29299	CYTB	NC_001941.1:14158-15298	5010.99	4965.54	5056.44			gene26054	RPLP2	NC_030836.1:45706794-45709304	4729.01	4673.86	4784.16			gene8764	UBA52	NC_019462.2:4345412-4347917	7042.37	6833.76	7250.99			gene10690	RPS29	NC_030817.1:60400652-60402483	4675.62	4633.13	4718.11
	gene21219	LOC101107996	NC_019474.2:70211903-70212384	5005.1	4772.84	5237.37			gene9521	RPS7	NC_030815.1:110690147-110695344	4671.04	4614.54	4727.53			gene21052	RPLP0	NC_019474.2:62189953-62193753	7034.11	7013.29	7054.93			gene2487	RPS8	NC_030810.1:19528474-19531122	4496.3	4476.11	4516.49
		LOC101120322	NC_019461.2:105483044-105519112	4841.19	4392.7	5289.68			gene19681	RPL27	NC_030826.1:42699567-42702238	3910.21	3760.24	4060.17			gene21485	RPS17	NC_019475.2:21929955-21932798	7015.55	6975.77	7055.33			gene21736	GPX1	NC_030829.1:50828680-50829851	4023.05	4005.72	4040.38
	gene29292	ATP6	NC_001941.1:7935-8614	4419.34	4227.53	4611.15			gene12979	LOC102186409	NC_030820.1:7220377-7221010	3379.95	3325.02	3434.87			gene18191	RPS16	NC_019471.2:48181511-48184528	6637.7	6595.72	6679.68			gene9521	RPS7	NC_030815.1:110690147-110695344	3782.6	3763.65	3801.54
		-	NC_001941.1:11621-11681	3303.38	1651.69	4955.08			gene7586	RPS15	NC_030814.1:66636573-66638473	3200.88	3149.65	3252.12				LOC101108817	NW_014640635.1:32774-33794	6333.95	6116.69	6551.21			gene16710	RPLP0	NC_030824.1:8561763-8565824	3749.79	3613.32	3886.25
	gene28706	LOC101105315	NW_014640541.1:8699-8986	3113.27	2853.46	3373.08			gene22609	LOC102180664	NC_030830.1:23525691-23588354	3075.18	2967.9	3182.46			gene22792	RPS18	NC_019477.2:7513697-7518793	6274.51	6020.65	6528.38			gene3434	RPS27	NC_030810.1:103699111-103700692	3620.33	3590.06	3650.59
	gene18515	RPS11	NC_019471.2:54864477-54867089	3081.78	3031.49	3132.07				-	NC_005044.2:3837-3906	3067.21	1839.22	4295.2			gene22523	GPX1	NC_019476.2:50710775-50711910	6228.89	6206.22	6251.56				-	NC_005044.2:5191-5259	3600.16	3089.63	4110.69
	gene29289	COX1	NC_001941.1:5331-6876	2973.83	2847.76	3099.89			gene28500	LOC102184389	NW_017212253.1:12114-15919	2979.41	2950.51	3008.32			gene18514	RPL13A	NC_019471.2:54855356-54858848	5943.3	5917.71	5968.89			gene12884	TPT1	NC_030819.1:71081542-71085653	3538.78	3526.28	3551.28
		-	NC_001941.1:1093-2667	2855.56	2827.2	2883.91			gene27378	LOC102178813	NW_017189614.1:35338-40278	2964.71	2934.11	2995.32			gene17013	RPS21	NC_019470.2:54092423-54093704	5838.68	5670.69	6006.67			gene26657	TMSB4X	NW_017189516.1:50632953-50635027	3461.86	3440.85	3482.88
		-	NC_001941.1:5019-5088	2489.75	1376.3	3603.19			gene22483	LOC108633459	NC_030830.1:21398620-21402408	2790.2	2699.1	2881.31			gene13248	RPS20	NC_019466.2:36004554-36006075	5816.36	5785.95	5846.77			gene14234	RPS20	NC_030821.1:58802200-58803767	3432.45	3410.43	3454.46
	gene8764	UBA52	NC_019462.2:4345412-4347917	2408.52	2299.52	2517.52				LOC102186478	NC_030824.1:434183-434779	2727.93	2563.81	2892.06			gene19666	RPS3	NC_019472.2:52689879-52694624	5815.5	5793.28	5837.73			gene10166	B2M	NC_030817.1:143202-148886	3395.15	3379.51	3410.78
	gene28625	LOC101108638	NW_014640128.1:14910-15384	2350.45	2237.59	2463.31			gene24181	ACTB	NC_030832.1:39658665-39662075	2690.35	2576.69	2804.01			gene19148	RPS25	NC_019472.2:29038515-29040146	5782.82	5541.38	6024.26			gene21282	LOC102191415	NC_030828.1:69039454-69043100	3377.27	3237.27	3517.26
		LOC101119889	NW_014639930.1:6284-6825	2104.62	1889.49	2319.75			gene28253	LOC102175427	NW_017199520.1:10156-11172	2480.43	2446.26	2514.6			gene13004	RPL8	NC_019466.2:13212990-13215615	5508.3	5487.62	5528.98				LOC102176353	NC_030824.1:187878-600520	3253.96	2852.43	3655.5
	gene23212	LOC101108171	NC_019477.2:27497810-27500223	2100.62	2072.62	2128.61			gene1189	RPL11	NC_030809.1:6752266-6756122	2342.44	2236.22	2448.66			gene11733	RPS29	NC_019464.2:39717576-39719476	5415.48	5371.96	5459				-	NC_005044.2:1091-2664	3157.36	3146.3	3168.43
	gene2832	RPS7	NC_019459.2:1923747-1928654	2066.29	2023.29	2109.29			gene20081	RPL38	NC_030826.1:56459953-56464247	2308.15	2205.25	2411.06			gene10000	CD74	NC_019462.2:59178009-59185786	5310.32	5117.12	5503.53			gene28915	ND3	NC_005044.2:9461-9807	3149.14	3115.4	3182.88
		-	NC_001941.1:68-1026	2063.53	2030.84	2096.21			gene15171	LOC102175876	NC_030822.1:34071716-34073359	2246.29	2200.07	2292.51			gene18465	RPL18	NC_019471.2:54188793-54192601	5186.27	5162.48	5210.07			gene22884	RPS18	NC_030830.1:41231611-41236312	2977.61	2955.49	2999.73
	gene29004	LOC101119545	NW_014641904.1:1529-3775	2033.31	1941.88	2124.74			gene21877	RPL32	NC_030829.1:56322332-56326488	2231.27	2181.68	2280.87			gene14414	RPL23A	NC_019468.2:19736443-19739506	5120.99	5088.3	5153.68			gene16748	SDS	NC_030824.1:10117327-10125334	2778.84	2768.62	2789.07
	gene29290	COX2	NC_001941.1:7018-7702	1978.91	1938.78	2019.03			gene12230	RPL35	NC_030818.1:95366891-95371219	2033.04	1986.28	2079.8			gene18724	RPL28	NC_019471.2:59253919-59258931	5035.37	4830.82	5239.92			gene18215	RPL13A	NC_030825.1:56950244-56953827	2709.02	2692.73	2725.3
		-	NC_001941.1:9399-9468	1867.31	894.177	2840.44			gene9540	EEF1A1	NC_030816.1:179926-186462	2014.58	2001.73	2027.43			gene24349	FAU	NC_019478.2:42534943-42536612	4985.2	4958.43	5011.96			gene25831	FTH1	NC_030836.1:40831662-40834137	2701.05	2588.35	2813.75
		LOC101110848	NC_019464.2:21862726-22608071	1844.1	1094.52	2593.67			gene21409	RPL14	NC_030829.1:13153141-13156751	1989.14	1953.27	2025			gene11275	RPLP1	NC_019464.2:16131154-16133499	4879.97	4676.8	5083.15			gene28910	COX1	NC_005044.2:5328-6873	2692.83	2581.33	2804.33
	gene29287	ND1	NC_001941.1:2744-3699	1804.34	1773.77	1834.92				LOC108635874	NC_030811.1:14535741-14548193	1945.14	1815.1	2075.18			gene22667	RPL32	NC_019476.2:56216436-56220691	4854	4828.17	4879.83			gene25953	FAU	NC_030836.1:43751627-43753327	2424.05	2406.74	2441.36
	gene21239	LOC106991688	NC_019474.2:70563756-70565315	1630.38	1604.1	1656.66			gene10166	B2M	NC_030817.1:143202-148886	1933.24	1901.42	1965.07			gene12698	RPS12	NC_019465.2:57960595-57963995	4756.76	4729.8	4783.73			gene18545	RPS9	NC_030825.1:64780136-64786813	2385.59	2290.64	2480.54
	gene29297	ND5	NC_001941.1:11753-13574	1623.2	1553.43	1692.97				LOC102170970	NC_030828.1:69201558-69203016	1885.62	1777.25	1993.99			gene26319	ACTB	NC_019481.2:38638103-38664927	4598.45	4583.44	4613.46				-	NC_005044.2:1024-1091	2292.69	1876.56	2708.82
	gene18465	RPL18	NC_019471.2:54188793-54192601	1588.82	1554.09	1623.56			gene21282	LOC102191415	NC_030828.1:69039454-69043100	1841.29	1760.13	1922.45			gene24231	FTH1	NC_019478.2:39789122-39791805	4570.18	4381.19	4759.18			gene21877	RPL32	NC_030829.1:56322332-56326488	2291.93	2273.47	2310.39
		LOC101112463	NW_014641783.1:3304-4022	1582.9	1498.01	1667.79			gene22607	LOC106503915	NC_030830.1:23455454-23470243	1773.45	1752.58	1794.31			gene6054	RPL31	NC_019460.2:100250935-100256089	4485.52	4458.05	4512.99			gene14954	RPS3	NC_030822.1:28417118-28421784	2247.21	2233.88	2260.53
	gene23341	LOC101102096	NC_019477.2:29069961-29070844	1575.56	1545.48	1605.64			gene24504	LOC102175922	NC_030833.1:30347409-30349162	1616.35	1596.43	1636.28			gene24542	RPLP2	NC_019478.2:49228618-49230779	4359.91	4328.35	4391.48			gene18216	RPS11	NC_030825.1:56959354-56961974	2235.27	2221.14	2249.41
		LOC101108522	NC_019475.2:68435690-68438179	1571.42	1495.96	1646.87			gene18170	RPL18	NC_030825.1:56288134-56291940	1608.35	1573.39	1643.32			gene4834	RPL11	NC_019459.2:242079266-242083089	4342.65	4320	4365.3				-	NC_005044.2:68-637	2234.77	2216.9	2252.65
	gene29288	ND2	NC_001941.1:3909-4951	1498.81	1472.39	1525.22			gene15175	HBBC	NC_030822.1:34118281-34119849	1515.03	1476.37	1553.68			gene18878	RPS5	NC_019471.2:62420635-62426302	4254.71	4234.63	4274.78			gene14446	RPL8	NC_030821.1:81613581-81616285	2163.57	2151.29	2175.85
	gene22711	LOC101106288	NC_019476.2:58967952-58969103	1388.07	1364.15	1411.98			gene11690	LOC108637143	NC_030818.1:37788805-37790555	1500.26	1481.02	1519.5			gene13700	TPT1	NC_019467.2:15819976-15823993	4194.98	4039	4350.95			gene11419	RPL31	NC_030818.1:5903532-5908658	2112.41	2093.53	2131.29
	gene11733	RPS29	NC_019464.2:39717576-39719476	1362.08	1305.2	1418.95			gene21736	GPX1	NC_030829.1:50828680-50829851	1497.65	1469.07	1526.23			gene28755	LOC105605869	NW_014640775.1:39603-39907	4129.11	4031.02	4227.2			gene13757	LOC102177641	NC_030820.1:73767509-73772633	2111.3	2099.36	2123.25
	gene10000	CD74	NC_019462.2:59178009-59185786	1333.14	1283.8	1382.47			gene17294	LOC102188434	NC_030825.1:13164696-13171690	1437.35	1406.34	1468.36				-	NC_001941.1:5194-5262	4096.63	3530.21	4663.05			gene15355	RPL27A	NC_030822.1:38508120-38510979	2099.41	2082.34	2116.48
	gene23211	LOC101107908	NC_019477.2:27445025-27481585	1315.84	1274.39	1357.29			gene17339	RPL13	NC_030825.1:15891287-15894637	1435.06	1408.96	1461.16			gene5022	RPL7A	NC_019460.2:2530813-2533503	4053.42	4035.22	4071.63			gene1189	RPL11	NC_030809.1:6752266-6756122	2097.85	2010.37	2185.33
	gene21015	SDS	NC_019474.2:60681919-60689944	1269.68	1250.9	1288.45			gene8017	RPL36	NC_030814.1:91913894-91915409	1424.09	1350.18	1497.99			gene26705	RPS24	NC_019482.2:33479605-33484957	3986.43	3833.5	4139.37			gene17877	RPS16	NC_030825.1:49999719-50002248	2071.8	2055.95	2087.65
		-	NC_001941.1:11552-11621	1244.87	441.074	2048.67			gene13231	LOC102184534	NC_030820.1:41538069-41542025	1372.12	1341.83	1402.41			gene27226	TMSB4X	NC_019484.2:10434900-10437037	3925.89	3904.2	3947.57			gene9896	RPS12	NC_030816.1:58088822-58092096	2043.31	2026.13	2060.48
		LOC101107504	NW_014639656.1:2826-8995	1191.92	808.703	1575.13			gene28285	LOC108635057	NW_017201273.1:5258-6728	1339.09	1318.89	1359.3			gene25142	LOC101106384	NC_019480.2:16611684-16611938	3910.74	3851.86	3969.62			gene8521	UBA52	NC_030814.1:104140060-104145710	2021.73	1941.71	2101.75
		-	NC_001941.1:15301-15371	1182.78	398.211	1967.34			gene21614	LOC108638627	NC_030829.1:47040731-47042587	1334.38	1316.81	1351.96			gene14990	RPL19	NC_019468.2:39220114-39223900	3880.45	3764.91	3996			gene15488	RPS25	NC_030822.1:52758217-52760176	2017.17	1932.16	2102.19
	gene22523	GPX1	NC_019476.2:50710775-50711910	1172.33	1146.43	1198.24			gene4607	LOC102173911	NC_030811.1:88678379-88678846	1323.26	1280.05	1366.46			gene22825	RPS10	NC_019477.2:8552775-8559780	3865.3	3842	3888.6			gene11174	RPLP1	NC_030817.1:84902173-84904421	2005.16	1987.54	2022.78
	gene11275	RPLP1	NC_019464.2:16131154-16133499	1152.92	1099.66	1206.18			gene12449	FCN1	NC_030818.1:105034928-105043795	1301.6	1279.59	1323.61			gene9262	RPL36	NC_019462.2:16154673-16156005	3827.79	3799.08	3856.51				LOC102185461	NC_030828.1:69032534-69032582	1992.6	1265.01	2720.2
	gene22792	RPS18	NC_019477.2:7513697-7518793	1090.49	1032.13	1148.86			gene28866	LOC102171558	NW_017218284.1:1997-5607	1291.55	1270.96	1312.14			gene18773	RPS9	NC_019471.2:60131711-60138490	3759.37	3621.42	3897.32			gene27269	CRIP1	NW_017189555.1:55796-57356	1986.67	1966.33	2007
	gene22667	RPL32	NC_019476.2:56216436-56220691	1063.83	1032.34	1095.31			gene18545	RPS9	NC_030825.1:64780136-64786813	1275.12	1215.66	1334.58			gene29294	ND3	NC_001941.1:9468-9814	3741.24	3703.19	3779.28			gene22602	LOC102189356	NC_030830.1:23345547-23350286	1962.78	1901.25	2024.31
	gene29228	LOC443162	NW_014644089.1:4045-11817	1054.98	1017.23	1092.72			gene28881	LOC102184958	NW_017218618.1:9891-20013	1272.11	1253.79	1290.43			gene29023	LOC101123279	NW_014642068.1:1799-4667	3740.79	3598.01	3883.56			gene17278	COTL1	NC_030825.1:12167283-12211547	1962.46	1954.42	1970.49
	gene7187	ARHGDIB	NC_019460.2:199552805-199572544	993.971	948.729	1039.21			gene16748	SDS	NC_030824.1:10117327-10125334	1251.71	1233.25	1270.17			gene25574	RPS2	NC_019481.2:1506860-1508677	3738.81	3721.79	3755.83			gene7739	RACK1	NC_030814.1:70210716-70215393	1935.83	1925.31	1946.34
	gene28959	LOC101108558	NW_014641728.1:14575-16817	988.688	966.387	1010.99			gene8702	LOC108636537	NC_030815.1:10834883-10836657	1234.52	1217.16	1251.89			gene22158	RPSA	NC_019476.2:12624507-12636310	3725.49	3706.05	3744.93			gene17973	RPS19	NC_030825.1:52255059-52263069	1922.72	1849.63	1995.8
		LOC105613374	NC_019461.2:105520187-105524098	986.862	882.971	1090.75				LOC108635873	NC_030811.1:14526447-14534863	1230.44	1134	1326.89			gene10001	RPS14	NC_019462.2:59203717-59207686	3583.37	3452.37	3714.37			gene8017	RPL36	NC_030814.1:91913894-91915409	1889.07	1809.02	1969.13
	gene15550	RPL38	NC_019468.2:56078875-56083146	982.804	938.649	1026.96			gene28910	COX1	NC_005044.2:5328-6873	1230.38	1176.31	1284.45			gene23341	LOC101102096	NC_019477.2:29069961-29070844	3382.44	3365.66	3399.22			gene19502	RPL19	NC_030826.1:39340518-39344251	1886.26	1873.07	1899.45
	gene18878	RPS5	NC_019471.2:62420635-62426302	966.582	941.572	991.592			gene24017	HSPB1	NC_030832.1:35264988-35266715	1187.52	1161.63	1213.41				-	NC_001941.1:15370-15436	3233.78	2687.37	3780.2			gene20723	RPS17	NC_030828.1:22130234-22133544	1881.95	1865.22	1898.68
	gene28580	LOC101119889	NW_014639930.1:6284-6712	960.913	889.842	1031.98			gene10167	LOC102168547	NC_030817.1:164423-170743	1177.82	1159.82	1195.82			gene14386	LOC101118202	NC_019468.2:18831895-18840655	3201.22	3068.81	3333.63			gene20375	RPL37	NC_030827.1:33645154-33647890	1844.13	1825.6	1862.66
	gene22825	RPS10	NC_019477.2:8552775-8559780	956.659	926.379	986.938			gene11174	RPLP1	NC_030817.1:84902173-84904421	1122.05	1086.69	1157.41			gene19257	LOC101121371	NC_019472.2:39675282-39675680	3148.91	3119.01	3178.82			gene21403	RPSA	NC_030829.1:12539745-12553014	1802.89	1742.59	1863.19
	gene1276	S100A4	NC_019458.2:102461221-102463681	946.982	917.298	976.667			gene13455	ATP5E	NC_030820.1:56669811-56673350	1105.11	1061.19	1149.04				LOC101105315	NW_014640541.1:8699-9099	3108.87	2936.4	3281.33				LOC102170970	NC_030828.1:69201558-69203016	1794.59	1729.03	1860.15
	gene331	RPS8	NC_019458.2:19214074-19216622	931.695	904.636	958.754			gene8521	UBA52	NC_030814.1:104140060-104145710	1072.22	1019.72	1124.71			gene18280	RPS19	NC_019471.2:50308461-50316437	2990.6	2974.05	3007.15			gene19490	RPL23	NC_030826.1:39092675-39096584	1779.95	1763.87	1796.03
	gene28550	LOC101113211	NW_014639781.1:39012-52175	928.947	915.116	942.778				LOC102179835	NC_030811.1:14517032-14522758	1036.98	930.201	1143.76			gene8791	RPL18A	NC_019462.2:4967007-4970651	2954.06	2938.21	2969.9			gene7317	RPS14	NC_030814.1:48647019-48650971	1744.68	1681.66	1807.7
	gene18280	RPS19	NC_019471.2:50308461-50316437	913.127	889.231	937.023			gene5778	ARHGDIB	NC_030812.1:93543745-93563482	1032.95	991.854	1074.04			gene21015	SDS	NC_019474.2:60681919-60689944	2899.38	2888.57	2910.19			gene18170	RPL18	NC_030825.1:56288134-56291940	1720.57	1707.29	1733.86
	gene13248	RPS20	NC_019466.2:36004554-36006075	907.774	876.618	938.93			gene12825	LOC106502696	NC_030819.1:65343892-65344391	1031.3	995.267	1067.34			gene7524	RPL3	NC_019460.2:214481862-214488145	2864.65	2852.83	2876.46			gene12230	RPL35	NC_030818.1:95366891-95371219	1707.66	1691.84	1723.48
	gene6054	RPL31	NC_019460.2:100250935-100256089	884.733	852.976	916.49			gene1242	LOC108637283	NC_030809.1:9167029-9168841	1029.6	1000.41	1058.8			gene10390	RPL34	NC_019463.2:16735922-16740649	2749.82	2634.14	2865.5			gene7586	RPS15	NC_030814.1:66636573-66638473	1696.78	1683.02	1710.54
	gene26319	ACTB	NC_019481.2:38638103-38664927	869.118	851.964	886.272			gene18216	RPS11	NC_030825.1:56959354-56961974	1027.9	1001.95	1053.85			gene22445	RPL29	NC_019476.2:48924497-48926755	2735.18	2621	2849.36			gene12405	RPL7A	NC_030818.1:103662471-103665820	1663.75	1652.85	1674.64
	gene14414	RPL23A	NC_019468.2:19736443-19739506	861.053	826.203	895.903			gene23670	RPS15A	NC_030832.1:16275986-16281474	1025.44	991.884	1059.01			gene29293	COX3	NC_001941.1:8615-9399	2708.29	2692.14	2724.43			gene28282	RPL10	NW_017201244.1:80706-83458	1655.36	1645.11	1665.6
	gene23184	LOC101106374	NC_019477.2:27049857-27052199	824.875	801.804	847.946			gene3413	S100A4	NC_030810.1:103329571-103331981	1017.41	984.931	1049.88			gene23217	OLA-I	NC_019477.2:27662643-27665927	2676.87	2663.59	2690.15			gene28253	LOC102175427	NW_017199520.1:10156-11172	1634.78	1624.51	1645.04
	gene24349	FAU	NC_019478.2:42534943-42536612	810.593	782.596	838.59			gene28709	LOC102184409	NW_017215225.1:847-8644	1003.85	984.539	1023.16			gene9200	LOC101103316	NC_019462.2:14588533-14590166	2552.98	2444.91	2661.06			gene28917	ND4	NC_005044.2:10167-11545	1627.38	1559.74	1695.02
	gene23175	LOC105614324	NC_019477.2:26927088-26929716	808.806	793.159	824.454			gene11419	RPL31	NC_030818.1:5903532-5908658	1000.5	965.759	1035.25			gene5200	RPL35	NC_019460.2:10914586-10918763	2545.78	2522.51	2569.05			gene17339	RPL13	NC_030825.1:15891287-15894637	1624.5	1614.25	1634.74
		LOC101107996	NC_019474.2:70211888-70212479	801.054	631.396	970.711			gene24135	ARPC1B	NC_030832.1:37885412-37898070	948.991	932.261	965.72			gene9555	GNB2L1	NC_019462.2:37832705-37837265	2508.77	2495.74	2521.8				-	NC_005044.2:15295-15365	1623.52	1289.42	1957.63
	gene19257	LOC101121371	NC_019472.2:39675282-39675680	770.824	732.148	809.5			gene22602	LOC102189356	NC_030830.1:23345547-23350286	944.838	906.478	983.199			gene22164	RPL14	NC_019476.2:13241569-13245329	2393.44	2378.93	2407.95			gene18650	RPS5	NC_030825.1:67086725-67092345	1587.91	1576.03	1599.79
	gene24567	LOC101105867	NC_019478.2:49636836-49637640	768.034	739.578	796.49			gene27380	LOC102180659	NW_017189615.1:12699-14274	918.62	902.569	934.67			gene17568	COTL1	NC_019471.2:10215561-10260452	2330.86	2321.63	2340.08			gene18488	RPL28	NC_030825.1:63863195-63866377	1581.57	1515.52	1647.63
	gene4599	ITM2C	NC_019459.2:231747795-231759887	763.491	738.347	788.636			gene25984	CFL1	NC_030836.1:44381781-44385360	893.248	875.378	911.117			gene20378	RPL37	NC_019473.2:33602913-33605637	2329.97	2308.94	2351			gene8493	RPL18A	NC_030814.1:103514144-103517594	1571.35	1558.27	1584.43
	gene14315	LOC101114790	NC_019468.2:14016838-14022027	759.613	728.373	790.854			gene22610	LOC100860813	NC_030830.1:23557649-23564538	892.79	873.839	911.74			gene9358	OAZ1	NC_019462.2:18787141-18796261	2327.37	2314.25	2340.49			gene11209	RPL4	NC_030817.1:87909705-87914418	1568.1	1560.05	1576.16
	gene28451	LOC101111694	NW_014639351.1:30-2998	757.116	739.563	774.669			gene3998	ZYX	NC_030811.1:13807205-13815920	885.632	872.937	898.327			gene14978	RPL23	NC_019468.2:38968684-38972691	2323.7	2305.48	2341.92			gene22080	LOC108633505	NC_030830.1:16848418-16851619	1555.15	1491.73	1618.56
		LOC101122339	NW_014641554.1:7217-8373	756.418	0	2168.59			gene7101	LOC102179099	NC_030814.1:8069317-8069930	883.56	855.14	911.981			gene6754	MYL6	NC_019460.2:162884009-162887192	2322.62	2252.56	2392.69			gene7187	RPS23	NC_030814.1:28364884-28366736	1547.72	1533.57	1561.87
		-	NC_001941.1:14085-14154	746.924	137.063	1356.78			gene3405	LOC102169149	NC_030810.1:103073862-103075388	879.914	833.045	926.783			gene6763	RPS26	NC_019460.2:163001706-163004110	2304.66	2287.49	2321.83				-	NC_005044.2:0-68	1532.74	1200.08	1865.41
	gene27733	LOC101110998	NC_019484.2:62071180-62071553	731.932	691.496	772.368			gene2207	RNPEPL1	NC_030810.1:1116267-1124813	847.137	835.963	858.31				LOC101107504	NW_014639656.1:2826-8995	2266.71	2161.27	2372.15			gene18933	RPL23A	NC_030826.1:19975332-19978239	1523.63	1509.52	1537.74
	gene19219	LOC101115154	NC_019472.2:34893452-34894925	720.293	680.219	760.367			gene8493	RPL18A	NC_030814.1:103514144-103517594	843.638	817.931	869.345			gene27892	RPL10	NC_019484.2:77154103-77156538	2258.23	2164.13	2352.33			gene23230	LOC100861018	NC_030831.1:49347696-49352278	1523.34	1510.9	1535.79
	gene21052	RPLP0	NC_019474.2:62189953-62193753	707.686	690.343	725.03			gene13124	VIM	NC_030820.1:31010646-31018674	834.138	820.404	847.871				-	NC_001941.1:5019-5088	2233.8	1830.5	2637.1			gene28914	COX3	NC_005044.2:8608-9392	1519.72	1455.98	1583.47
	gene4834	RPL11	NC_019459.2:242079266-242083089	707.603	683.892	731.314			gene28913	ATP6	NC_005044.2:7928-8609	830.312	787.488	873.136			gene22043	LOC105603284	NC_019475.2:68259991-68260348	2232.18	2183.81	2280.55			gene28913	ATP6	NC_005044.2:7928-8609	1507.73	1444.25	1571.21
	gene23214	LOC101110710	NC_019477.2:27570960-27574520	704.93	686.443	723.417			gene20375	RPL37	NC_030827.1:33645154-33647890	819.962	786.989	852.936			gene14790	UBB	NC_019468.2:32765608-32766387	2170.35	2155.82	2184.88			gene21409	RPL14	NC_030829.1:13153141-13156751	1507.56	1496.06	1519.06
		-	NC_001941.1:5194-5262	699.414	0	1408.02			gene25953	FAU	NC_030836.1:43751627-43753327	814.124	787.27	840.978			gene4306	LOC105610139	NC_019459.2:199144863-199145548	2138.29	2117.53	2159.04			gene13124	VIM	NC_030820.1:31010646-31018674	1492.79	1485.98	1499.6
	gene28961	LOC101109080	NW_014641728.1:20301-21487	696.06	677.684	714.435			gene18901	LOC102186681	NC_030826.1:19067539-19072111	806.987	781.357	832.618			gene11243	RPL4	NC_019464.2:13126257-13131182	2096.48	2087.58	2105.38			gene6121	RPL3	NC_030812.1:109670474-109676709	1468.73	1460.49	1476.96
	gene11466	LOC101114959	NC_019464.2:23564868-23577760	689.096	652.99	725.202			gene16299	KIAA0040	NC_030823.1:54913677-54954405	792.257	765.962	818.552				-	NC_001941.1:9399-9468	2089.1	1699.49	2478.72			gene6390	LOC102186381	NC_030813.1:16990782-16995481	1460.52	1443.87	1477.18
	gene13004	RPL8	NC_019466.2:13212990-13215615	647.179	628.775	665.584			gene10082	DYNLT1	NC_030816.1:82349137-82357785	781.693	722.951	840.435				LOC101110848	NC_019464.2:21862726-22608071	2075.58	1786.29	2364.87			gene28920	CYTB	NC_005044.2:14152-15292	1451.06	1442.05	1460.07
	gene17013	RPS21	NC_019470.2:54092423-54093704	641.826	601.706	681.946			gene15629	LOC108637684	NC_030822.1:65508777-65510496	781.359	767.26	795.457			gene5752	RPS27A	NC_019460.2:68564204-68566684	1920.95	1905.76	1936.14			gene23419	RPS2	NC_030832.1:1430147-1432380	1397.93	1388.37	1407.48
	gene17630	RPL13	NC_019471.2:13970717-13973967	636.405	618.466	654.344			gene26161	CD81	NC_030836.1:50219940-50237824	774.247	750.322	798.172			gene24568	IFITM3	NC_019478.2:49640240-49641703	1903	1887.49	1918.51			gene28916	ND4L	NC_005044.2:9877-10174	1379.98	1316.99	1442.96
	gene10830	PF4	NC_019463.2:88493690-88494960	635.944	616.763	655.125			gene27939	TSC22D3	NW_017190149.1:12795-80641	751.176	717.921	784.432			gene25968	CORO1A	NC_019481.2:26140722-26146232	1867	1808.77	1925.24			gene22851	RPS10	NC_030830.1:40202298-40209216	1353.38	1338.97	1367.8
	gene22158	RPSA	NC_019476.2:12624507-12636310	635.678	614.822	656.533			gene4022	LOC102179835	NC_030811.1:14517242-14522758	749.635	711.772	787.497			gene21219	LOC101107996	NC_019474.2:70211903-70212384	1863.86	1782.1	1945.62			gene26054	RPLP2	NC_030836.1:45706794-45709304	1335.81	1324.93	1346.69
		-	NC_001941.1:9815-9884	622.436	65.7124	1179.16			gene18541	LOC102174835	NC_030825.1:64698584-64701902	747.864	721.771	773.958			gene3579	RPS6	NC_019459.2:87328477-87333044	1854.1	1842.15	1866.05			gene18825	LOC102170310	NC_030826.1:14090974-14096191	1328.24	1283.48	1373.01
	gene24542	RPLP2	NC_019478.2:49228618-49230779	598.683	568.24	629.125			gene22527	LOC102185917	NC_030830.1:22132056-22159716	743.173	715.381	770.965			gene17630	RPL13	NC_019471.2:13970717-13973967	1844.54	1832.85	1856.22			gene19908	ACTG1	NC_030826.1:50629569-50632457	1306.25	1300.02	1312.48
	gene28562	GNLY	NW_014639859.1:10314-12737	598.645	568.318	628.972			gene21267	AKT1	NC_030828.1:68634623-68655992	726.258	699.065	753.452			gene15550	RPL38	NC_019468.2:56078875-56083146	1825.99	1802.83	1849.15				-	NC_005044.2:5016-5085	1302.72	1004.23	1601.21
	gene9200	LOC101103316	NC_019462.2:14588533-14590166	589.874	550.54	629.208			gene6819	LOC102181854	NC_030813.1:89441903-89443040	721.277	698.907	743.646			gene15256	LOC101123133	NC_019468.2:46314599-46315018	1811.81	1790.18	1833.44			gene5366	RPS26	NC_030812.1:56655437-56657822	1282.21	1270.88	1293.55
		LOC101107475	NC_019475.2:68333531-68335583	585.916	535.945	635.886			gene13757	LOC102177641	NC_030820.1:73767509-73772633	720.768	702.036	739.5			gene13873	RPL21	NC_019467.2:32818835-32823078	1805.42	1756.61	1854.23			gene374	RPL35A	NC_030808.1:69937554-69941662	1248.85	1199.35	1298.35
	gene28636	LOC101112038	NW_014640216.1:10364-11718	585.819	564.893	606.746				LOC102184629	NC_030818.1:46808601-46915478	707.429	581.038	833.821			gene10126	LOC106990434	NC_019462.2:77907822-77908344	1776.7	1759.06	1794.34			gene3413	S100A4	NC_030810.1:103329571-103331981	1224.25	1210.9	1237.59
	gene13719	ITM2B	NC_019467.2:18352134-18375794	570.961	551.932	589.99			gene1320	LAPTM5	NC_030809.1:13132048-13159070	686.481	674.95	698.011				-	NC_001941.1:5089-5162	1688.77	1372.44	2005.11			gene19681	RPL27	NC_030826.1:42699567-42702238	1187.86	1142.89	1232.83
	gene9262	RPL36	NC_019462.2:16154673-16156005	558.143	529.584	586.702			gene14234	RPS20	NC_030821.1:58802200-58803767	683.952	657.725	710.18			gene22263	LOC101103097	NC_019476.2:20288323-20289894	1682.79	1667.95	1697.64			gene22483	LOC108633459	NC_030830.1:21398620-21402408	1176.81	1141.86	1211.76
	gene8791	RPL18A	NC_019462.2:4967007-4970651	549.186	531.434	566.938			gene17870	GMFG	NC_030825.1:49915042-49920072	675.576	639.919	711.233			gene5179	RPL12	NC_019460.2:8580962-8584756	1672.74	1659.74	1685.75			gene19241	RPL26	NC_030826.1:27715312-27720711	1162.15	1150.3	1173.99
	gene25142	LOC101106384	NC_019480.2:16611684-16611938	541.424	484.245	598.603			gene22851	RPS10	NC_030830.1:40202298-40209216	675.122	647.945	702.299			gene21804	SERF2	NC_019475.2:54299938-54301726	1670.96	1601.69	1740.23			gene1320	LAPTM5	NC_030809.1:13132048-13159070	1158.18	1152.62	1163.74
	gene21485	RPS17	NC_019475.2:21929955-21932798	529.811	501.223	558.399			gene26176	CTSD	NC_030836.1:50723503-50732855	663.262	651.24	675.284			gene20614	RPS3A	NC_019474.2:6548658-6553540	1619.3	1608.05	1630.55			gene7925	OAZ1	NC_030814.1:89278871-89282376	1156.85	1149.11	1164.58
	gene15376	ACTG1	NC_019468.2:50367674-50370580	518.318	507.71	528.926			gene989	ITGB2	NC_030808.1:144694366-144725092	661.406	639.59	683.222			gene5860	RPL10	NC_019460.2:82611054-82611429	1601.17	1578.33	1624.01			gene15175	HBBC	NC_030822.1:34118281-34119849	1129.61	1117.23	1141.99
	gene23078	DQB	NC_019477.2:25457636-25462339	510.407	487.08	533.734				LOC102181959	NC_030817.1:79124799-79129492	651.134	447.864	854.403			gene28625	LOC101108638	NW_014640128.1:14910-15384	1581.62	1513.95	1649.3			gene21661	RPL29	NC_030829.1:49035711-49037993	1089.3	1078.87	1099.74
	gene25574	RPS2	NC_019481.2:1506860-1508677	504.063	487.862	520.265			gene18825	LOC102170310	NC_030826.1:14090974-14096191	641.799	615.593	668.005			gene14315	LOC101114790	NC_019468.2:14016838-14022027	1556.57	1505.73	1607.42			gene22609	LOC102180664	NC_030830.1:23525691-23588354	1070.11	1033.79	1106.42
	gene26272	ARPC1B	NC_019481.2:36856529-36869153	503.116	490.78	515.453			gene6078	LGALS1	NC_030812.1:108434614-108438060	639.815	607.038	672.593			gene15376	ACTG1	NC_019468.2:50367674-50370580	1545.79	1538.83	1552.74			gene25110	RPS24	NC_030835.1:11927124-11932483	1069.92	1026.76	1113.08
	gene20614	RPS3A	NC_019474.2:6548658-6553540	492.018	475.858	508.177			gene11828	TMSB10	NC_030818.1:49607117-49608212	637.433	610.754	664.111			gene8369	LOC101122855	NC_019461.2:98845829-98846294	1524.82	1506.79	1542.84			gene23336	LOC102168680	NC_030832.1:162292-163079	1063.22	1051	1075.44
	gene8467	LOC105613374	NC_019461.2:105520187-105523888	480.359	450.37	510.347			gene12530	LOC106502722	NC_030819.1:8213457-8215208	618.826	606.399	631.253			gene17035	LOC105606223	NC_019470.2:56580488-56582204	1510.57	1480.36	1540.79			gene15523	LOC108637681	NC_030822.1:54349682-54350189	1056.18	1042.7	1069.66
		LOC101114187	NC_019461.2:105159020-105159776	465.543	350.733	580.352			gene20956	LOC108638514	NC_030828.1:44437761-44438227	618.47	588.868	648.072			gene21033	RPL6	NC_019474.2:61492455-61497499	1491.51	1431.63	1551.4			gene8075	RPS28	NC_030814.1:93458751-93459904	1047.18	1028.92	1065.44
	gene10126	LOC106990434	NC_019462.2:77907822-77908344	464.198	440.717	487.679				-	NC_005044.2:11616-11676	610.433	0	1315.3				LOC101107475	NC_019475.2:68333531-68335583	1487.87	1436.5	1539.24			gene23812	CORO1A	NC_030832.1:26044221-26049696	1027.5	1021.37	1033.63
	gene4697	LAPTM5	NC_019459.2:235649087-235676122	461.232	451.686	470.779			gene20906	LOC102168343	NC_030828.1:34270457-34272564	610.023	592.073	627.973			gene7187	ARHGDIB	NC_019460.2:199552805-199572544	1470.02	1409.68	1530.37			gene3405	LOC102169149	NC_030810.1:103073862-103075388	1016.64	975.276	1058
	gene18191	RPS16	NC_019471.2:48181511-48184528	447.476	418.848	476.105			gene11803	GNLY	NC_030818.1:48786755-48789216	604.467	572.632	636.302			gene1222	S100A11	NC_019458.2:100775672-100780470	1464.75	1449.18	1480.32				-	NC_005044.2:15364-15430	991.729	702.933	1280.53
	gene29080	LOC101113217	NW_014642410.1:15484-20092	447.037	437.534	456.539			gene22463	LOC102188452	NC_030830.1:20986850-20989250	599.034	583.513	614.556			gene4712	LOC101123533	NC_019459.2:237672904-237673285	1462.11	1440.62	1483.6			gene12253	RPL12	NC_030818.1:97723601-97727826	988.534	977.929	999.139
	gene18514	RPL13A	NC_019471.2:54855356-54858848	436.608	418.612	454.604			gene7925	OAZ1	NC_030814.1:89278871-89282376	597.871	582.844	612.899			gene4697	LAPTM5	NC_019459.2:235649087-235676122	1443.61	1437.22	1450.01			gene10167	LOC102168547	NC_030817.1:164423-170743	980.27	974.219	986.321
	gene18672	LOC101111827	NC_019471.2:58149457-58154548	435.347	426.014	444.679			gene8841	LOC108636547	NC_030815.1:28371286-28372000	595.035	574.177	615.893				LOC105613374	NC_019461.2:105520187-105524098	1404.69	1333.48	1475.91			gene12724	RPL21	NC_030819.1:54101220-54105450	969.998	939.303	1000.69
	gene18487	FTL	NC_019471.2:54459602-54461188	429.707	406.2	453.213				LOC102185461	NC_030828.1:69141776-69165905	586.884	535.843	637.925			gene2086	RPL35A	NC_019458.2:188275927-188280040	1379.19	1320.6	1437.77				LOC102184629	NC_030818.1:46808601-46915478	967.05	586.175	1347.92
	gene18279	CD79A	NC_019471.2:50297982-50302451	425.283	403.692	446.874			gene25487	LOC108634243	NC_030836.1:17847931-17848983	585.048	568.935	601.161			gene1891	RPL24	NC_019458.2:164283073-164288587	1369.12	1355.55	1382.69			gene25174	PSAP	NC_030835.1:17625878-17658855	966.483	926.769	1006.2
	gene28047	FHL1	NC_019484.2:93754679-93797838	423.42	404.287	442.554			gene7975	EEF2	NC_030814.1:90521522-90530393	584.43	575.767	593.093			gene16677	VIM	NC_019470.2:30708253-30716235	1338.75	1332	1345.5			gene13974	RPL30	NC_030821.1:16048415-16051780	955.384	943.614	967.153
	gene29023	LOC101123279	NW_014642068.1:1799-4667	418.633	391.717	445.549			gene8509	JUND	NC_030814.1:103851766-103853616	581.281	569.598	592.964			gene8491	ZYX	NC_019461.2:106188210-106196392	1309.68	1303.46	1315.89			gene8823	RPS6	NC_030815.1:24797187-24801738	945.863	937.535	954.191
	gene20378	RPL37	NC_019473.2:33602913-33605637	410.241	387.254	433.228			gene19908	ACTG1	NC_030826.1:50629569-50632457	578.658	567.483	589.832			gene27138	RPL15	NC_019483.2:40528679-40531089	1284.04	1272.09	1295.99			gene1242	LOC108637283	NC_030809.1:9167029-9168841	938.608	928.207	949.009
		-	NC_001941.1:5089-5162	407.825	0	815.847			gene6844	LOC106502220	NC_030813.1:91335618-91336225	578.281	555.168	601.394			gene18078	TYROBP	NC_019471.2:45606140-45609044	1277.44	1263.75	1291.14			gene18901	LOC102186681	NC_030826.1:19067539-19072111	928.201	917.927	938.474
	gene8491	ZYX	NC_019461.2:106188210-106196392	404.383	395.3	413.466			gene22484	LOC108633460	NC_030830.1:21431909-21436484	569.497	559.361	579.633			gene28713	LOC101106314	NW_014640566.1:2940-8042	1269.98	1251.79	1288.16			gene3998	ZYX	NC_030811.1:13807205-13815920	922.284	917.489	927.079
	gene5752	RPS27A	NC_019460.2:68564204-68566684	401.862	383.782	419.942			gene6261	LOC108636082	NC_030812.1:118617977-118619653	563.7	547.027	580.373			gene11735	RPL36AL	NC_019464.2:39741663-39742999	1265.57	1253.12	1278.02			gene1557	RPL37A	NC_030809.1:31290236-31308586	909.184	872.838	945.53
	gene1268	LOC101103771	NC_019458.2:102196852-102198405	399.656	374.378	424.935			gene18488	RPL28	NC_030825.1:63863195-63866377	560.915	528.578	593.252			gene134	LOC101108172	NC_019458.2:9741161-9741523	1234.73	1213.88	1255.59			gene21038	SERF2	NC_030828.1:54921049-54922869	890.878	852.893	928.863
	gene7121	LOC101115109	NC_019460.2:189589054-189589751	390.989	371.789	410.189			gene16935	LOC102171808	NC_030824.1:27023375-27023767	553.764	520.634	586.895			gene24383	CFL1	NC_019478.2:43168993-43171803	1228.03	1213.41	1242.65			gene13231	LOC102184534	NC_030820.1:41538069-41542025	883.149	874.209	892.089
	gene14990	RPL19	NC_019468.2:39220114-39223900	388.128	367.967	408.289			gene15355	RPL27A	NC_030822.1:38508120-38510979	553.701	530.256	577.146			gene17583	LOC101105179	NC_019471.2:11205811-11212849	1207.44	1196.92	1217.95			gene4870	BTG1	NC_030812.1:21794707-21796243	861.331	850.496	872.167
	gene25616	LOC101116622	NC_019481.2:2288796-2290122	384.432	342.146	426.719			gene14446	RPL8	NC_030821.1:81613581-81616285	540.954	524.5	557.408			gene1276	S100A4	NC_019458.2:102461221-102463681	1198.59	1185.79	1211.39			gene13434	RPS21	NC_030820.1:54184038-54185373	843.629	830.213	857.046
	gene21221	LOC101108519	NC_019474.2:70223412-70419350	365.8	340.682	390.918			gene4870	BTG1	NC_030812.1:21794707-21796243	538.804	515.923	561.685			gene29292	ATP6	NC_001941.1:7935-8614	1191.55	1141.01	1242.09			gene27378	LOC102178813	NW_017189614.1:35338-40278	821.795	815.813	827.778
	gene23237	LOC101113965	NC_019477.2:28043304-28045724	364.58	348.258	380.902			gene19490	RPL23	NC_030826.1:39092675-39096584	538.259	514.641	561.876			gene18130	LOC101109380	NC_019471.2:46777441-46778082	1164.23	1152.02	1176.43			gene27939	TSC22D3	NW_017190149.1:12795-80641	821.214	796.492	845.936
	gene24568	IFITM3	NC_019478.2:49640240-49641703	363.851	346.156	381.546			gene6193	TSPO	NC_030812.1:112906644-112919429	529.549	502.095	557.003			gene19219	LOC101115154	NC_019472.2:34893452-34894925	1153.81	1134.34	1173.28			gene16730	RPL6	NC_030824.1:9277355-9282421	817.321	784.98	849.662
	gene15272	LIMD2	NC_019468.2:47345889-47347604	361.19	350.356	372.023			gene13999	PABPC1	NC_030821.1:18566569-18584122	528.558	506.814	550.302			gene24240	EEF1G	NC_019478.2:40202539-40211995	1151.07	1144.47	1157.67			gene11686	RPS27A	NC_030818.1:37569828-37572266	816.335	806.138	826.532
		LOC101115518	NW_014639857.1:3888-5211	359.623	104.004	615.242			gene19962	SEPT9	NC_030826.1:53705332-53886033	527.784	511.467	544.1			gene11466	LOC101114959	NC_019464.2:23564868-23577760	1147.77	1099.19	1196.35			gene25208	SRGN	NC_030835.1:20164509-20179571	810	778.619	841.381
	gene1065	TXNIP	NC_019458.2:98200905-98205089	356.286	349.076	363.497			gene19112	PFN1	NC_030826.1:26252483-26255807	523.732	510.057	537.406				LOC101107996	NC_019474.2:70211888-70212479	1140.07	1081.94	1198.21			gene5778	ARHGDIB	NC_030812.1:93543745-93563482	805.025	780.724	829.326
	gene18078	TYROBP	NC_019471.2:45606140-45609044	346.295	327.621	364.969			gene18632	LOC102168938	NC_030825.1:66732314-66732917	523.011	500.918	545.104				-	NC_001941.1:6873-6944	1135.77	856.518	1415.02			gene5356	MYL6	NC_030812.1:56536623-56539821	789.228	755.995	822.462
	gene26598	SRGN	NC_019482.2:25186387-25201460	345.974	329.18	362.769			gene19796	LIMD2	NC_030826.1:47590887-47593303	510.722	485.875	535.568			gene25255	LOC101102690	NC_019480.2:35479143-35479657	1124.09	1109.89	1138.3			gene9893	LOC102173569	NC_030816.1:58005090-58029892	781.419	776.709	786.129
	gene14386	LOC101118202	NC_019468.2:18831895-18840655	341.111	319.626	362.596			gene13434	RPS21	NC_030820.1:54184038-54185373	504.159	476.392	531.926			gene19639	UCP2	NC_019472.2:51504934-51511509	1115.05	1108.43	1121.68			gene28911	COX2	NC_005044.2:7015-7699	771.737	762.568	780.905
	gene23085	LOC101109747	NC_019477.2:25691757-25696652	336.201	318.515	353.887			gene18215	RPL13A	NC_030825.1:56950244-56953827	496.632	478.007	515.257			gene26272	ARPC1B	NC_019481.2:36856529-36869153	1113.82	1106.86	1120.79			gene22607	LOC106503915	NC_030830.1:23455454-23470243	770.229	765.127	775.331
	gene24231	FTH1	NC_019478.2:39789122-39791805	336.1	314.759	357.442			gene12884	TPT1	NC_030819.1:71081542-71085653	494.729	482.165	507.294			gene20079	LOC105602398	NC_019472.2:79862356-79862792	1107.41	1091.03	1123.78			gene21280	LOC102179658	NC_030828.1:68974700-68975292	763.146	729.673	796.618
	gene24527	LSP1	NC_019478.2:48657339-48660549	332.364	317.598	347.13			gene25174	PSAP	NC_030835.1:17625878-17658855	491.2	469.218	513.182			gene27733	LOC101110998	NC_019484.2:62071180-62071553	1100.67	1081.61	1119.74			gene3204	TXNIP	NC_030810.1:99143349-99147526	749.188	745.345	753.031
		LOC101110848	NC_019464.2:21861527-21862089	331.708	312.949	350.468			gene26173	LSP1	NC_030836.1:50605876-50647114	484.844	466.583	503.105			gene28959	LOC101108558	NW_014641728.1:14575-16817	1094.47	1085.61	1103.34			gene22834	RPL10A	NC_030830.1:39288183-39290771	729.246	721.297	737.194
	gene27887	GDI1	NC_019484.2:77104889-77109760	325.905	315.472	336.338			gene17973	RPS19	NC_030825.1:52255059-52263069	481.726	455.365	508.087			gene29116	LOC101119804	NW_014642771.1:687-1437	1090.81	1078.97	1102.65			gene7975	EEF2	NC_030814.1:90521522-90530393	728.043	724.455	731.632
	gene25968	CORO1A	NC_019481.2:26140722-26146232	322.963	308.48	337.447			gene10690	RPS29	NC_030817.1:60400652-60402483	480.832	444.077	517.586			gene16991	PPDPF	NC_019470.2:53383093-53384057	1086.08	1075.99	1096.16			gene16299	KIAA0040	NC_030823.1:54913677-54954405	726.48	703.406	749.554
	gene8996	LOC101103232	NC_019462.2:10427922-10428319	312.876	288.041	337.712			gene8445	KLF2	NC_030814.1:102077579-102079992	477.785	466.726	488.843			gene27158	SLC25A6	NC_019484.2:609311-642091	1073.53	1062.61	1084.45			gene22610	LOC100860813	NC_030830.1:23557649-23564538	725.34	719.071	731.609
	gene6763	RPS26	NC_019460.2:163001706-163004110	311.282	294.828	327.736			gene21280	LOC102179658	NC_030828.1:68974700-68975292	475.583	444.373	506.793			gene10146	RPS23	NC_019462.2:79446020-79448045	1066.84	1056.69	1077			gene2338	CSF3R	NC_030810.1:11394407-11408573	723.42	701.302	745.538
	gene23082	DQA	NC_019477.2:25589670-25595948	305.273	292.41	318.136			gene18142	GLTSCR2	NC_030825.1:55679630-55688518	469.456	448.749	490.163			gene28174	RPL39	NC_019484.2:108829265-108832670	1065.04	1048.77	1081.32				LOC102186478	NC_030824.1:434183-434779	708.856	635.779	781.934
	gene24520	CD81	NC_019478.2:48329356-48346647	303.327	288.315	318.338			gene23336	LOC102168680	NC_030832.1:162292-163079	464.846	443.255	486.438			gene28043	LOC105607128	NC_019484.2:93658390-93659576	1058.07	1014.07	1102.08			gene20081	RPL38	NC_030826.1:56459953-56464247	704.957	681.468	728.446
	gene26633	PSAP	NC_019482.2:27722388-27755988	302.839	289.196	316.483			gene1126	CAPZB	NC_030809.1:2692810-2796424	464.548	445.973	483.122			gene27696	LOC101102537	NC_019484.2:60335421-60335863	1051.04	1035.27	1066.8			gene6819	LOC102181854	NC_030813.1:89441903-89443040	698.189	689.99	706.388
	gene16991	PPDPF	NC_019470.2:53383093-53384057	301.676	287.834	315.518			gene8075	RPS28	NC_030814.1:93458751-93459904	451.596	419.57	483.622			gene7386	GAPDH	NC_019460.2:207594185-207598861	1036.44	1028.95	1043.92			gene16629	LOC102183898	NC_030824.1:3110151-3110809	681.318	672.447	690.188
	gene22052	LOC101108522	NC_019475.2:68435835-68438179	299.65	282.314	316.986			gene5974	PTMS	NC_030812.1:102597980-102602830	449.452	436.669	462.235				-	NC_001941.1:15301-15371	1013.93	737.776	1290.08			gene16542	LOC102176353	NC_030824.1:187989-600485	678.857	649.353	708.361
	gene23077	LOC101109220	NC_019477.2:25431004-25437466	298.442	284.353	312.532			gene3877	LOC108635821	NC_030811.1:6713115-6719380	443.117	425.463	460.772				LOC101110848	NC_019464.2:21861527-21862089	997.407	984.948	1009.87			gene1423	ITM2C	NC_030809.1:17046173-17060341	672.459	668.221	676.696
	gene9358	OAZ1	NC_019462.2:18787141-18796261	296.996	284.828	309.163			gene27434	LOC108634590	NW_017189643.1:6251-8677	437.901	424.878	450.924			gene28386	LOC101120392	NW_014639071.1:393-1940	994.481	982.347	1006.62			gene9540	EEF1A1	NC_030816.1:179926-186462	667.642	664.887	670.398
	gene19129	CD3D	NC_019472.2:28480644-28485047	294.619	278.394	310.843			gene8503	LOC102171964	NC_030814.1:103765541-103766121	437.7	416.882	458.518			gene20162	LOC101110176	NC_019473.2:5410567-5411109	987.17	974.39	999.951			gene19806	CD79B	NC_030826.1:47749205-47753177	661.104	640.244	681.964
		-	NC_001941.1:15370-15436	291.889	0	797.457			gene16553	LOC108637841	NC_030824.1:577950-578486	435.495	402.365	468.625			gene1497	TAGLN2	NC_019458.2:109127833-109135167	968.43	927.876	1008.98			gene3636	TAGLN2	NC_030810.1:110156293-110163934	659.837	654.505	665.168
	gene21658	LOC105603299	NC_019475.2:33663699-33665677	289.343	267.049	311.636			gene3659	CD48	NC_030810.1:111004693-111041859	430.032	417.259	442.805			gene15272	LIMD2	NC_019468.2:47345889-47347604	967.084	960.296	973.872			gene2909	RPL5	NC_030810.1:69932567-69940746	656.722	632.567	680.877
	gene24383	CFL1	NC_019478.2:43168993-43171803	286.373	267.828	304.918			gene18205	CD37	NC_030825.1:56832738-56837840	429.818	409.484	450.152			gene14318	CCL5	NC_019468.2:14082405-14089281	953.901	945.073	962.729			gene28908	ND1	NC_005044.2:2741-3697	652.326	645.579	659.073
	gene23176	LOC105603775	NC_019477.2:26929753-26932758	283.03	269.697	296.363			gene7317	RPS14	NC_030814.1:48647019-48650971	429.079	405.867	452.291			gene13513	RPL30	NC_019466.2:78639020-78642474	945.095	932.301	957.889				LOC102168903	NC_030828.1:69098394-69100167	648.399	473.386	823.412
	gene24128	MS4A8	NC_019478.2:36168376-36186710	282.521	270.136	294.907			gene1423	ITM2C	NC_030809.1:17046173-17060341	425.342	416.172	434.512			gene7129	LOC101116132	NC_019460.2:192144678-192145565	934.142	925.403	942.881			gene28909	ND2	NC_005044.2:3906-4948	645.802	639.458	652.146
	gene11402	LOC101106528	NC_019464.2:21948963-21965269	281.873	267.145	296.602			gene22884	RPS18	NC_030830.1:41231611-41236312	425.128	402.73	447.525			gene18057	LOC101121538	NC_019471.2:45388828-45397203	924.686	912.564	936.808			gene25720	MS4A8	NC_030836.1:36293306-36311427	642.068	619.351	664.785
	gene24546	TALDO1	NC_019478.2:49261688-49269421	280.099	266.548	293.649			gene875	LOC102173787	NC_030808.1:135369750-135371273	423.397	412.347	434.447			gene22561	LOC106991783	NC_019476.2:51366551-51368603	924.157	910.114	938.201			gene17294	LOC102188434	NC_030825.1:13164696-13171690	636.028	628.447	643.609
	gene13700	TPT1	NC_019467.2:15819976-15823993	278.656	264.738	292.574				-	NC_005044.2:3697-3835	421.987	0	911.538			gene4379	EEF1B2	NC_019459.2:207215037-207218047	922.959	913.773	932.144			gene25838	EEF1G	NC_030836.1:41247550-41257172	630.842	625.872	635.812
	gene15151	RPL27	NC_019468.2:42446637-42449692	276.563	255.555	297.57			gene20903	LOC102173834	NC_030828.1:34248212-34251368	413.317	399.686	426.949			gene22054	LOC105603287	NC_019475.2:68491124-68491625	922.168	906.541	937.796			gene26627	SAT1	NW_017189516.1:46220672-46223754	627.94	621.782	634.098
	gene9337	AES	NC_019462.2:18229498-18237585	275.978	267.214	284.742			gene28127	LOC108634938	NW_017194111.1:495-1602	411.059	392.63	429.488			gene29004	LOC101119545	NW_014641904.1:1529-3775	920.046	881.21	958.882			gene23670	RPS15A	NC_030832.1:16275986-16281474	624.993	615.133	634.852
	gene18065	PSENEN	NC_019471.2:45471600-45473005	275.627	256.972	294.282			gene28499	LOC102184677	NW_017212253.1:2018-8362	402.061	371.56	432.562			gene25819	RPS15A	NC_019481.2:16387097-16392546	914.058	874.089	954.028			gene28741	LOC102176684	NW_017215673.1:6359-6624	621.544	565.066	678.023
	gene9658	BSG	NC_019462.2:40527296-40534206	272.974	264.203	281.745			gene26104	LOC102184041	NC_030836.1:46459186-46461902	398.637	377.453	419.82				-	NC_001941.1:68-1026	906.917	898.71	915.123			gene28918	ND5	NC_005044.2:11747-13568	619.832	593.884	645.78
	gene2534	LOC101107920	NC_019458.2:246011207-246011684	271.239	251.825	290.653			gene12253	RPL12	NC_030818.1:97723601-97727826	396.943	379.01	414.877			gene22843	RPL10A	NC_019477.2:9490434-9492982	905.955	896.476	915.434			gene13455	ATP5E	NC_030820.1:56669811-56673350	611.477	599.142	623.811
	gene14204	TPT1	NC_019468.2:7600475-7601306	270.917	258.125	283.708			gene21289	LOC102170970	NC_030828.1:69201746-69202972	396.181	373.605	418.757			gene145	LOC101109655	NC_019458.2:10172654-10173448	898.503	889.264	907.741			gene215	RPL24	NC_030808.1:45797445-45802706	609.099	600.143	618.055
	gene26267	ATP5J2	NC_019481.2:36809775-36814561	267.926	242.71	293.142			gene12013	LOC102188507	NC_030818.1:72916690-72917089	394.18	366.615	421.745			gene24546	TALDO1	NC_019478.2:49261688-49269421	893.857	884.568	903.146			gene14143	RPL7	NC_030821.1:45489460-45492496	605.078	598.39	611.767
		LOC101112961	NW_014640777.1:2726-3251	261.72	0	722.71			gene26043	GRK2	NC_030836.1:45572942-45591993	387.574	380.791	394.357			gene5550	LOC101113219	NC_019460.2:42944752-42945271	890.983	878.387	903.579				LOC102185461	NC_030828.1:69141776-69165905	604.775	272.23	937.32
	gene1891	RPL24	NC_019458.2:164283073-164288587	260.713	245.269	276.156			gene2487	RPS8	NC_030810.1:19528474-19531122	385.313	369.597	401.028			gene23085	LOC101109747	NC_019477.2:25691757-25696652	886.664	849.483	923.845			gene17769	TYROBP	NC_030825.1:47435987-47438890	600.629	591.45	609.808
	gene22048	LOC101107475	NC_019475.2:68333580-68335251	253.706	239.079	268.333			gene5645	RAC2	NC_030812.1:74326887-74344936	382.262	374.967	389.556			gene14598	PFN1	NC_019468.2:26025707-26027435	881.59	874.171	889.008			gene24135	ARPC1B	NC_030832.1:37885412-37898070	596.836	591.944	601.728
	gene16419	PTPRC	NC_019469.2:75557465-75686588	251.765	243.828	259.702			gene23419	RPS2	NC_030832.1:1430147-1432380	381.31	367.975	394.645			gene7807	LOC101123112	NC_019461.2:20484443-20484971	874.719	862.389	887.05			gene8216	ADGRE5	NC_030814.1:96746872-96764716	590.707	573.462	607.952
	gene1993	LOC101104286	NC_019458.2:181207632-181228893	251.685	212.862	290.508			gene13384	RGS19	NC_030820.1:53118289-53124458	379.682	361.559	397.804			gene4780	SH3BGRL3	NC_019459.2:239706793-239708277	870.68	861.589	879.771			gene26283	RPS4X	NW_017189516.1:9710946-9715286	588.39	582.004	594.776
	gene28561	LOC101115518	NW_014639857.1:3936-5211	250.238	225.15	275.326			gene21735	RHOA	NC_030829.1:50777268-50827164	373.144	362.336	383.951			gene28706	LOC101105315	NW_014640541.1:8699-8986	869.853	812.807	926.899			gene25984	CFL1	NC_030836.1:44381781-44385360	587.131	581.793	592.469
	gene28638	LOC105605819	NW_014640218.1:13614-16500	249.663	233.26	266.067			gene3204	TXNIP	NC_030810.1:99143349-99147526	369.092	361.797	376.386			gene24527	LSP1	NC_019478.2:48657339-48660549	869.603	860.419	878.786			gene21706	GNAI2	NC_030829.1:50180962-50201171	586.907	583.051	590.764
	gene11995	LOC101116579	NC_019464.2:67977398-67978134	248.823	235.407	262.239			gene16666	SELPLG	NC_030824.1:6784582-6800641	367.203	350.298	384.108			gene7808	LOC101117414	NC_019461.2:20505009-20526688	860.062	851.592	868.531			gene28500	LOC102184389	NW_017212253.1:12114-15919	575.176	570.461	579.892
	gene9555	GNB2L1	NC_019462.2:37832705-37837265	247.608	236.999	258.217			gene9498	LOC102180495	NC_030815.1:106584182-106585716	365.843	355.666	376.019			gene10609	RPL9	NC_019463.2:58466649-58471427	853.889	819.077	888.702			gene23820	ALDOA	NC_030832.1:26123036-26128766	569.328	552.49	586.167
	gene18773	RPS9	NC_019471.2:60131711-60138490	246.957	230.802	263.111			gene16550	LOC102186478	NC_030824.1:434184-434713	364.993	328.133	401.853			gene4159	LOC101123186	NC_019459.2:165081476-165082011	852.695	840.662	864.729			gene17972	CD79A	NC_030825.1:52244524-52248387	567.075	561.768	572.382
	gene12297	LOC101120668	NC_019464.2:99853615-99856089	243.281	234.865	251.698			gene24381	LOC102184219	NC_030833.1:16127720-16129407	364.665	355.019	374.311			gene12622	LOC106990113	NC_019465.2:49850057-49850584	848.704	836.526	860.881				LOC102179835	NC_030811.1:14517032-14522758	557.896	529.219	586.574
	gene23073	OVAR-DRB1	NC_019477.2:25318506-25332959	242.229	224.555	259.903			gene1301	LOC102180089	NC_030809.1:11048950-11051265	362.96	347.07	378.85			gene5391	LOC101105484	NC_019460.2:31440817-31441728	843.17	835.012	851.328			gene22897	PSMB8	NC_030830.1:41506452-41510451	534.585	513.489	555.68
	gene18724	RPL28	NC_019471.2:59253919-59258931	241.062	223.062	259.063			gene23451	ATP6V0C	NC_030832.1:1909687-1915124	362.284	350.644	373.924			gene15827	LOC106991444	NC_019469.2:27267476-27268013	842.954	831.035	854.873			gene19796	LIMD2	NC_030826.1:47590887-47593303	533.751	511.182	556.32
	gene22053	LOC101108781	NC_019475.2:68477738-68488597	240.594	233.641	247.548			gene3636	TAGLN2	NC_030810.1:110156293-110163934	362.146	351.537	372.756			gene1993	LOC101104286	NC_019458.2:181207632-181228893	834.318	807.509	861.126			gene10688	RPL36AL	NC_030817.1:60376269-60377558	531.854	523.544	540.165
	gene17339	LOC101113516	NC_019470.2:73694596-73699708	240.464	229.537	251.392			gene18254	SPIB	NC_030825.1:57587350-57593203	360.751	343.675	377.828				-	NC_001941.1:1093-2667	819.915	814.12	825.71			gene15423	RPS13	NC_030822.1:46920210-46923018	528.845	520.46	537.231
	gene17568	COTL1	NC_019471.2:10215561-10260452	237.936	230.287	245.584			gene28282	RPL10	NW_017201244.1:80706-83458	360.302	347.536	373.067			gene28328	RPL36A	NC_019484.2:125385357-125388742	818.504	806.715	830.293			gene18205	CD37	NC_030825.1:56832738-56837840	528.463	507.866	549.061
	gene18057	LOC101121538	NC_019471.2:45388828-45397203	233.86	217.843	249.877			gene19305	UBB	NC_030826.1:32927974-32929843	358.15	346.545	369.754			gene29296	ND4	NC_001941.1:10174-11552	817.686	783.396	851.975			gene5986	GAPDH	NC_030812.1:102789727-102794465	523.388	518.407	528.368
	gene25255	LOC101102690	NC_019480.2:35479143-35479657	233.838	216.891	250.785			gene19815	LOC102178854	NC_030826.1:47980045-47980469	357.353	282.945	431.761			gene25613	TCEB2	NC_019481.2:2258441-2262399	816.221	802.194	830.248			gene1240	SH3BGRL3	NC_030809.1:9125066-9126732	518.773	512.825	524.721
	gene3357	SIT1	NC_019459.2:52626940-52628490	232.03	222.457	241.602			gene22834	RPL10A	NC_030830.1:39288183-39290771	357.303	342.458	372.147				LOC101112463	NW_014641783.1:3304-4022	802.251	766.159	838.342			gene14982	UCP2	NC_030822.1:29614180-29620958	494.787	473.993	515.582
	gene17319	SLPI	NC_019470.2:73009672-73011183	231.816	210.353	253.278				LOC102182508	NC_030817.1:78732932-79218326	357.078	0	1648.76			gene23093	LOC101110546	NC_019477.2:25850776-25851265	789.89	777.409	802.371			gene26968	RPL39	NW_017189517.1:24623504-24627009	488.768	479.753	497.782
	gene8586	LOC101123290	NC_019461.2:112412121-112420963	231.024	220.246	241.802			gene1855	LOC108638047	NC_030809.1:91856862-91857497	355.571	337.987	373.155			gene27726	RPS4X	NC_019484.2:61459244-61463556	784.43	776.694	792.166			gene20956	LOC108638514	NC_030828.1:44437761-44438227	484.009	474.129	493.889
	gene22054	LOC105603287	NC_019475.2:68491124-68491625	230.73	210.382	251.077			gene20063	SLC9A3R1	NC_030826.1:55846881-55863939	355.555	346.9	364.21			gene26086	LOC101106855	NC_019481.2:30234126-30234615	780.697	768.287	793.107			gene3701	FCER1G	NC_030810.1:111831712-111835390	482.582	477.226	487.937
	gene25614	LOC106991905	NC_019481.2:2262627-2264724	228.738	0	11.3315			gene28863	CHID1	NW_017218117.1:16629-17342	350.647	328.071	373.223			gene1367	LOC100037664	NC_019458.2:104517036-104517462	761.203	747.312	775.095			gene24017	HSPB1	NC_030832.1:35264988-35266715	479.373	473.327	485.419
	gene15687	FCMR	NC_019469.2:3957922-3978350	228.591	223.05	234.132			gene22897	PSMB8	NC_030830.1:41506452-41510451	347.507	329.756	365.257			gene18032	FXYD5	NC_019471.2:44873746-44885281	756.717	733.447	779.986			gene11690	LOC108637143	NC_030818.1:37788805-37790555	474.701	470.69	478.713
	gene22994	HSP90AB1	NC_019477.2:17749922-17755643	228.097	222.029	234.165			gene15375	LOC102177819	NC_030822.1:40036918-40037467	340.826	321.621	360.03			gene25972	YPEL3	NC_019481.2:26199616-26202949	755.04	747.398	762.682			gene1404	PTMA	NC_030809.1:16306355-16311598	471.048	455.856	486.24
	gene29116	LOC101119804	NW_014642771.1:687-1437	227.494	213.299	241.688				LOC102171239	NC_030828.1:69186066-69191154	340.194	245.202	435.185			gene3365	LOC105607745	NC_019459.2:52928535-52931878	753.039	719.751	786.327			gene23816	YPEL3	NC_030832.1:26103312-26106694	468.689	463.093	474.286
	gene23173	LOC101105609	NC_019477.2:26900664-26903640	225.406	216.178	234.634			gene4536	LOC102168414	NC_030811.1:74726765-74727484	339.99	324.301	355.679			gene28730	LOC101108817	NW_014640635.1:32789-33649	750.32	717.795	782.845			gene4313	PPIA	NC_030811.1:43460692-43464662	468.361	448.147	488.575
	gene17236	RPN2	NC_019470.2:65599292-65649741	224.277	213.044	235.511			gene25208	SRGN	NC_030835.1:20164509-20179571	339.569	322.483	356.655			gene29290	COX2	NC_001941.1:7018-7702	746.253	736.931	755.574			gene1620	EEF1B2	NC_030809.1:41428131-41431033	467.608	460.593	474.622
	gene24141	CD5	NC_019478.2:36559879-36583029	222.014	210.86	233.167			gene19889	ARHGDIA	NC_030826.1:50395235-50399324	338.962	323.118	354.807			gene23184	LOC101106374	NC_019477.2:27049857-27052199	744.946	736.541	753.351			gene21735	RHOA	NC_030829.1:50777268-50827164	458.514	454.042	462.986
	gene22843	RPL10A	NC_019477.2:9490434-9492982	221.927	209.655	234.2			gene26089	LOC106501751	NC_030836.1:46082771-46084661	335.687	319.511	351.863			gene6758	ZC3H10	NC_019460.2:162921840-162929226	738.942	735.628	742.257			gene19151	GABARAP	NC_030826.1:26765219-26767280	457.432	451.75	463.115
	gene28386	LOC101120392	NW_014639071.1:393-1940	219.209	204.227	234.191			gene21923	RPN1	NC_030829.1:59192233-59204302	333.805	325.813	341.797			gene28550	LOC101113211	NW_014639781.1:39012-52175	737.515	732.842	742.187				-	NC_005044.2:4948-5015	451.021	265.652	636.39
	gene10001	RPS14	NC_019462.2:59203717-59207686	217.532	203.34	231.723			gene21920	RAB7A	NC_030829.1:59104355-59149578	333.798	318.343	349.254			gene28607	LOC105605807	NW_014640020.1:757-2673	736.861	724.921	748.8			gene28709	LOC102184409	NW_017215225.1:847-8644	450.19	445.42	454.959
	gene25998	SPN	NC_019481.2:26519469-26522329	216.103	205.539	226.668			gene7051	CTBP1	NC_030813.1:117118434-117143582	333.69	322.101	345.279			gene19220	RPS13	NC_019472.2:34920551-34923305	735.965	725.994	745.936			gene17322	LOC102188617	NC_030825.1:15288345-15295243	449.007	443.023	454.991
		LOC101110577	NC_019460.2:59159874-59195120	216.064	196.683	235.445			gene19151	GABARAP	NC_030826.1:26765219-26767280	333.69	320.723	346.657			gene10243	LOC101104237	NC_019462.2:97236719-97239070	734.002	723.705	744.298			gene12863	ITM2B	NC_030819.1:68510294-68535084	440.91	437.005	444.814
	gene25617	LOC105604616	NC_019481.2:2290114-2290542	214.766	173.929	255.603			gene7945	AES	NC_030814.1:89825490-89833731	333.259	323.762	342.755			gene27911	SSR4	NC_019484.2:77532909-77536723	732.891	702.355	763.426			gene17105	RPS3A	NC_030824.1:64136545-64142875	440.399	437.208	443.59
	gene24237	ASRGL1	NC_019478.2:40038613-40061872	210.405	204.647	216.164				LOC108636875	NC_030817.1:77691133-77691773	332.618	166.612	498.623			gene1268	LOC101103771	NC_019458.2:102196852-102198405	730.141	706.328	753.954			gene26306	IL2RG	NW_017189516.1:10648683-10652340	438.894	434.677	443.111
	gene16209	KIAA0040	NC_019469.2:54356802-54397680	210.3	200.644	219.957			gene16474	PTPRC	NC_030823.1:76103208-76232274	332.225	326.705	337.745			gene21847	LOC101117112	NC_019475.2:57521274-57527081	704.772	678.683	730.862			gene13409	PPDPF	NC_030820.1:53459838-53461498	432.208	413.467	450.95
	gene20162	LOC101110176	NC_019473.2:5410567-5411109	209.539	194.168	224.91			gene8272	C7H19orf43	NC_030814.1:98151726-98154850	332.036	307.935	356.138			gene23089	LOC101121379	NC_019477.2:25803823-25804621	703.202	692.898	713.506			gene5210	S-LZ	NC_030812.1:43897028-43902170	428.934	419.289	438.579
	gene1497	TAGLN2	NC_019458.2:109127833-109135167	209.114	196.895	221.332			gene27802	RASA3	NW_017189962.1:460403-542450	331.414	319.191	343.637			gene24567	LOC101105867	NC_019478.2:49636836-49637640	696.073	685.595	706.55			gene6078	LGALS1	NC_030812.1:108434614-108438060	427.59	412.359	442.822
	gene25975	ALDOA	NC_019481.2:26219060-26224700	208.916	198.635	219.197			gene16512	ARL8A	NC_030823.1:78910360-78917460	331.214	321.673	340.756			gene20940	LOC105602973	NC_019474.2:53709483-53712734	694.59	680.209	708.972			gene5329	NACA	NC_030812.1:56095590-56107187	426.333	410.496	442.17
	gene3783	LOC101106144	NC_019459.2:114191773-114193492	208.32	201.095	215.544				LOC102182508	NC_030817.1:79218954-79219515	328.866	310.309	347.423			gene18279	CD79A	NC_019471.2:50297982-50302451	692.986	663.838	722.135			gene5960	PTPN6	NC_030812.1:102429792-102445365	425.638	407.9	443.377
	gene5200	RPL35	NC_019460.2:10914586-10918763	207.688	190.154	225.221			gene24901	LOC108634081	NC_030834.1:29083968-29084927	326.431	313.723	339.139			gene13341	RPL7	NC_019466.2:49326738-49329958	692.613	686.053	699.174			gene18191	FTL	NC_030825.1:56556476-56558091	422.927	404.632	441.222
	gene24539	LOC105604154	NC_019478.2:49204758-49207290	207.226	183.708	230.745			gene8216	ADGRE5	NC_030814.1:96746872-96764716	323.727	311.087	336.367			gene29299	CYTB	NC_001941.1:14158-15298	690.987	684.563	697.411			gene26393	TIMP1	NW_017189516.1:20056637-20060292	421.578	404.915	438.241
	gene7531	ATF4	NC_019460.2:214681879-214684285	205.383	195.292	215.473			gene13779	CTSA	NC_030820.1:74158428-74165004	322.697	306.891	338.503			gene18152	EIF3K	NC_019471.2:47464730-47477296	690.287	682.192	698.382			gene24901	LOC108634081	NC_030834.1:29083968-29084927	420.678	415.271	426.084
	gene18032	FXYD5	NC_019471.2:44873746-44885281	201.769	189.727	213.812			gene23812	CORO1A	NC_030832.1:26044221-26049696	321.497	312.323	330.67				-	NC_001941.1:0-68	685.948	453.032	918.864			gene15037	RHOG	NC_030822.1:32095243-32106242	419.873	415.412	424.334
	gene23079	LOC101120118	NC_019477.2:25469986-25484167	200.782	184.459	217.105			gene1294	ATPIF1	NC_030809.1:10824576-10826710	320.963	302.847	339.078			gene22048	LOC101107475	NC_019475.2:68333580-68335251	679.871	651.086	708.657			gene12979	LOC102186409	NC_030820.1:7220377-7221010	404.651	397.592	411.711
	gene7524	RPL3	NC_019460.2:214481862-214488145	199.861	191.773	207.949			gene27649	LOC108634698	NW_017189832.1:23-1090	319.799	308.032	331.566				-	NC_001941.1:14085-14154	669.237	446.92	891.553			gene19112	PFN1	NC_030826.1:26252483-26255807	404.337	399.862	408.813
	gene26637	SPOCK2	NC_019482.2:27911822-27937266	199.403	195.325	203.482			gene22608	LOC102179937	NC_030830.1:23512426-23517052	319.624	310.684	328.565			gene23078	DQB	NC_019477.2:25457636-25462339	666.488	656.167	676.808			gene13459	LOC102188874	NC_030820.1:56781628-56848563	400.452	389.926	410.979
	gene21226	LOC105602976	NC_019474.2:70405501-70413078	199.191	190.789	207.594			gene25838	EEF1G	NC_030836.1:41247550-41257172	317.852	308.389	327.315			gene10413	LOC105612165	NC_019463.2:20082999-20084744	663.647	652.796	674.498			gene2306	LOC102184777	NC_030810.1:10091879-10092294	400.393	390.425	410.36
	gene19128	CD3E	NC_019472.2:28465485-28476100	198.233	190.022	206.445			gene27706	LOC102182692	NW_017189851.1:743054-761471	317.321	304.115	330.527			gene4616	PTMA	NC_019459.2:232498774-232503738	663.317	637.121	689.513			gene4607	LOC102173911	NC_030811.1:88678379-88678846	395.49	386.579	404.401
	gene17230	SAMHD1	NC_019470.2:65371671-65437701	197.338	189.444	205.231			gene22749	CCND3	NC_030830.1:33012418-33107462	312.594	299.97	325.217			gene142	LOC101109132	NC_019458.2:9959035-9959962	657.9	650.756	665.044			gene3013	SARS	NC_030810.1:86346050-86366525	392.451	388.996	395.906
	gene20645	LOC101103595	NC_019474.2:12416016-12418039	197.027	184.701	209.352			gene22513	LOC102170045	NC_030830.1:21973196-21982040	307.613	296.572	318.655			gene2705	LOC101109850	NC_019458.2:262660172-262660694	657.852	647.061	668.644			gene7605	CNN2	NC_030814.1:66939448-66947814	389.818	386.179	393.456
		-	NC_001941.1:5262-5330	196.71	0	625.711			gene7611	R3HDM4	NC_030814.1:67033231-67042670	307.5	298.891	316.109			gene9308	EEF2	NC_019462.2:17534897-17543680	657.413	637.767	677.059			gene22463	LOC102188452	NC_030830.1:20986850-20989250	386.668	382.037	391.299
	gene28676	LOC101120395	NW_014640403.1:4015-25471	196.008	190.098	201.917			gene17971	ARHGEF1	NC_030825.1:52223183-52243434	307.251	294.483	320.018			gene19467	LOC101105437	NC_019472.2:47460688-47462346	644.653	635.424	653.882			gene23944	NCF1	NC_030832.1:32562767-32577890	386.45	382.251	390.649
	gene1636	CD247	NC_019458.2:117537483-117622321	194.218	184.141	204.296				LOC108636895	NC_030817.1:78521240-78521879	306.695	204.762	408.628			gene11096	LOC101108322	NC_019463.2:116680116-116680524	644.057	630.717	657.398			gene9863	LOC108636730	NC_030816.1:56622905-56623285	385.67	375.068	396.273
	gene17037	CTSZ	NC_019470.2:56602068-56611548	192.347	184.707	199.988			gene28410	LOC108635163	NW_017210158.1:30-1164	300.396	261.663	339.129			gene16792	CST3	NC_019470.2:41232931-41236870	634.972	607.993	661.951			gene3072	C3H1orf162	NC_030810.1:88769223-88774463	379.406	363.447	395.365
	gene13709	LCP1	NC_019467.2:16552316-16647901	192.065	183.734	200.395			gene16542	LOC102176353	NC_030824.1:187989-600485	298.19	277.372	319.007			gene23211	LOC101107908	NC_019477.2:27445025-27481585	623.435	600.162	646.708			gene16900	LOC106503036	NC_030824.1:24605537-24606004	378.538	369.839	387.238
	gene13197	LOC101109545	NC_019466.2:29512328-29513003	190.701	178.213	203.188			gene28038	LOC102188668	NW_017191023.1:537-20763	296.125	282.854	309.395			gene13062	EEF1D	NC_019466.2:13988532-14002142	620.509	601.116	639.901			gene23134	LOC102174891	NC_030831.1:37779683-37789428	378.198	361.834	394.562
	gene17035	LOC105606223	NC_019470.2:56580488-56582204	189.275	161.223	217.328			gene18650	RPS5	NC_030825.1:67086725-67092345	295.291	281.603	308.978			gene22845	LOC101118057	NC_019477.2:9496238-9499204	616.122	607.29	624.954				-	NC_005044.2:2664-2739	377.97	239.955	515.985
	gene19148	RPS25	NC_019472.2:29038515-29040146	188.965	169.312	208.617			gene1404	PTMA	NC_030809.1:16306355-16311598	294.805	279.27	310.34			gene13719	ITM2B	NC_019467.2:18352134-18375794	615.688	608.087	623.288			gene27115	RPL36A	NW_017189517.1:40653026-40656312	375.958	367.635	384.281
	gene23170	LOC106990117	NC_019477.2:26835794-26906387	188.776	179.844	197.708			gene27356	LOC102186286	NW_017189598.1:21365-25680	294.341	274.415	314.268			gene18487	FTL	NC_019471.2:54459602-54461188	614.034	587.756	640.311			gene24786	EIF4EBP1	NC_030834.1:12407097-12430792	375.299	364.13	386.469
	gene2706	ITGB2	NC_019458.2:262693014-262722694	188.436	181.796	195.076			gene25704	LOC102171034	NC_030836.1:32617055-32617972	293.43	281.034	305.826			gene14204	TPT1	NC_019468.2:7600475-7601306	610.418	603.045	617.791				LOC102171239	NC_030828.1:69186066-69191154	374.964	358.403	391.526
	gene21033	RPL6	NC_019474.2:61492455-61497499	188.221	176.054	200.387				LOC102172893	NC_030824.1:607327-616676	292.548	255.689	329.406			gene21658	LOC105603299	NC_019475.2:33663699-33665677	607.344	594.919	619.769			gene16553	LOC108637841	NC_030824.1:577950-578486	373.204	355.226	391.183
	gene20092	MS4A1	NC_019472.2:80102418-80117584	186.918	180.756	193.079			gene3860	LOC108635825	NC_030811.1:6255220-6261030	292.485	280.536	304.434			gene19594	RHOG	NC_019472.2:49424277-49435371	601.528	595.885	607.17			gene6127	ATF4	NC_030812.1:109871888-109874009	372.347	368.387	376.307
	gene18556	SPIB	NC_019471.2:55499777-55505605	183.294	175.765	190.824			gene7605	CNN2	NC_030814.1:66939448-66947814	290.375	281.958	298.793			gene14727	RPL26	NC_019468.2:27499964-27505389	595.119	586.242	603.996			gene24702	RPL15	NC_030834.1:3606164-3610144	367.678	355.717	379.639
	gene13062	EEF1D	NC_019466.2:13988532-14002142	182.786	171.513	194.06			gene16878	UBC	NC_030824.1:20309933-20313298	287.282	280.262	294.303			gene27315	LOC106991959	NC_019484.2:18328238-18354538	593.307	584.648	601.966			gene11930	PCBP1	NC_030818.1:68140768-68142511	367.339	363.807	370.87
	gene22263	LOC101103097	NC_019476.2:20288323-20289894	181.949	169.128	194.77			gene23944	NCF1	NC_030832.1:32562767-32577890	285.653	276.02	295.287			gene17610	LOC101106452	NC_019471.2:13359487-13367802	590.549	583.505	597.594			gene1545	ARPC2	NC_030809.1:29517757-29545345	367.225	363.37	371.081
	gene1297	RPS27	NC_019458.2:102825472-102827081	181.399	164.26	198.538			gene23416	MSRB1	NC_030832.1:1413497-1418141	281.478	271.853	291.103			gene8774	JUND	NC_019462.2:4635019-4635319	587.969	570.104	605.834			gene6593	RPL9	NC_030813.1:59153590-59158355	363.195	359.203	367.188
	gene4780	SH3BGRL3	NC_019459.2:239706793-239708277	180.74	169.921	191.56			gene5961	C5H12orf57	NC_030812.1:102445753-102447599	279.753	266.3	293.206			gene9090	LOC101110503	NC_019462.2:12047129-12048607	587.892	561.667	614.118			gene1278	FGR	NC_030809.1:10261504-10280679	360.832	350.226	371.439
	gene5022	RPL7A	NC_019460.2:2530813-2533503	180.385	170.365	190.406			gene8532	COPE	NC_030814.1:104443051-104460725	279.644	269.369	289.919			gene17339	LOC101113516	NC_019470.2:73694596-73699708	587.177	580.616	593.739				LOC108635874	NC_030811.1:14535741-14548193	356.91	326.933	386.887
	gene5495	LOC105610454	NC_019460.2:36893762-36895511	179.695	173.051	186.339			gene26968	RPL39	NW_017189517.1:24623504-24627009	279.471	261.243	297.7			gene25975	ALDOA	NC_019481.2:26219060-26224700	576.039	558.768	593.311				-	NC_005044.2:5259-5327	356.451	197.042	515.861
	gene8753	COPE	NC_019462.2:4035032-4052644	179.387	170.982	187.793			gene23820	ALDOA	NC_030832.1:26123036-26128766	277.713	263.313	292.114			gene20742	LOC101122981	NC_019474.2:30959044-30959559	573.509	563.304	583.714			gene18375	LOC102190770	NC_030825.1:60791364-60792773	355.974	352.037	359.912
		LOC101123193	NW_014639157.1:1299-1984	178.298	106.964	249.632			gene21917	CNBP	NC_030829.1:59012877-59071016	277.367	265.571	289.163			gene8996	LOC101103232	NC_019462.2:10427922-10428319	571.817	558.908	584.725			gene15375	LOC102177819	NC_030822.1:40036918-40037467	349.969	342.621	357.317
	gene16677	VIM	NC_019470.2:30708253-30716235	178.07	171.689	184.451			gene25720	MS4A8	NC_030836.1:36293306-36311427	276.492	263.747	289.238			gene4599	ITM2C	NC_019459.2:231747795-231759887	569.226	560.857	577.596			gene12013	LOC102188507	NC_030818.1:72916690-72917089	346.942	337.383	356.502
	gene6754	MYL6	NC_019460.2:162884009-162887192	174.536	161.152	187.921			gene2909	RPL5	NC_030810.1:69932567-69940746	273.327	258.604	288.05			gene11782	PPIB	NC_019464.2:42877725-42883839	560.001	553.395	566.607				-	NC_005044.2:14079-14148	344.008	188.948	499.068
	gene21906	WARS	NC_019475.2:63819404-63846805	174.354	165.515	183.193			gene28413	LOC108635164	NW_017210437.1:19593-24296	268.715	257.696	279.733			gene29289	COX1	NC_001941.1:5331-6876	558.564	535.031	582.097			gene26173	LSP1	NC_030836.1:50605876-50647114	343.475	333.318	353.631
	gene4696	LOC101108033	NC_019459.2:235637504-235638136	174.226	161.749	186.704			gene27676	MED15	NW_017189851.1:65727-108800	268.586	256.248	280.923			gene28783	LOC101118514	NW_014640881.1:2969-4384	555.35	537.553	573.147			gene14127	LOC102175871	NC_030821.1:42833036-42833555	342.813	335.199	350.427
	gene23081	OVAR-DRB3	NC_019477.2:25523959-25538387	173.32	162.334	184.306			gene22895	PSMB9	NC_030830.1:41490122-41496734	268.518	255.825	281.212			gene15151	RPL27	NC_019468.2:42446637-42449692	552.657	541.224	564.091			gene27653	SSR4	NW_017189840.1:16203-20084	342.614	330.903	354.326
	gene7480	LGALS1	NC_019460.2:213255743-213259600	173.117	158.212	188.023			gene6958	WDR1	NC_030813.1:105579459-105620649	267.987	261.998	273.976			gene27334	SAT1	NC_019484.2:21135459-21138543	541.905	535.931	547.879				LOC102176684	NW_017215673.1:6308-6624	341.786	266.972	416.599
	gene19466	LOC101102928	NC_019472.2:47448171-47449349	172.431	156.385	188.476			gene4313	PPIA	NC_030811.1:43460692-43464662	267.734	250.799	284.669			gene3630	LOC101109243	NC_019459.2:92482642-92483185	538.163	528.687	547.639			gene13999	PABPC1	NC_030821.1:18566569-18584122	341.361	330.21	352.513
	gene7386	GAPDH	NC_019460.2:207594185-207598861	172.025	164.09	179.961			gene22486	LOC102188814	NC_030830.1:21484753-21522073	262.16	251.126	273.195			gene7480	LGALS1	NC_019460.2:213255743-213259600	530.976	512.652	549.3			gene3404	S100A9	NC_030810.1:103059858-103062650	339.696	325.107	354.285
	gene17222	MYL9	NC_019470.2:65100670-65108709	171.859	161.268	182.449			gene25650	NRGN	NC_030836.1:27546326-27553796	261.399	251.842	270.956			gene22052	LOC101108522	NC_019475.2:68435835-68438179	528.778	506.151	551.405			gene17870	GMFG	NC_030825.1:49915042-49920072	338.625	324.724	352.527
	gene10390	RPL34	NC_019463.2:16735922-16740649	168.648	151.821	185.474			gene13459	LOC102188874	NC_030820.1:56781628-56848563	260.868	250.095	271.641			gene18601	ETFB	NC_019471.2:56255497-56270018	528.463	508.625	548.301			gene19305	UBB	NC_030826.1:32927974-32929843	338.218	333.993	342.444
	gene19594	RHOG	NC_019472.2:49424277-49435371	168.39	160.606	176.174			gene8575	GUK1	NC_030814.1:105825667-105835006	260.684	246.702	274.666			gene22492	GNAI2	NC_019476.2:50063610-50083954	527.184	505.112	549.255			gene15900	LOC102179869	NC_030823.1:24331729-24332707	331.594	326.832	336.357
	gene142	LOC101109132	NC_019458.2:9959035-9959962	168.058	158.636	177.48			gene4023	LOC108635873	NC_030811.1:14526667-14534863	259.5	239.768	279.233			gene8965	ADGRE5	NC_019462.2:9394599-9412367	526.58	504.645	548.515			gene3286	PSMD4	NC_030810.1:100590777-100599379	330.379	318.371	342.386
	gene5550	LOC101113219	NC_019460.2:42944752-42945271	166.334	152.032	180.637				LOC102168903	NC_030828.1:69098394-69100167	258.371	236.355	280.387			gene12297	LOC101120668	NC_019464.2:99853615-99856089	517.501	512.786	522.216			gene25704	LOC102171034	NC_030836.1:32617055-32617972	328.836	323.89	333.782
	gene9308	EEF2	NC_019462.2:17534897-17543680	165.471	158.74	172.202			gene11054	LOC102181959	NC_030817.1:79125294-79129491	258.061	236.025	280.097			gene26267	ATP5J2	NC_019481.2:36809775-36814561	517.491	494.618	540.365			gene12449	FCN1	NC_030818.1:105034928-105043795	322.217	318.168	326.266
	gene12765	SF3B5	NC_019465.2:68352372-68353102	165.085	151.693	178.477			gene1383	LOC108637496	NC_030809.1:15503747-15504257	257.83	239.984	275.677			gene23237	LOC101113965	NC_019477.2:28043304-28045724	516.692	497.68	535.704			gene28912	ATP8	NC_005044.2:7770-7968	317.872	290.527	345.218
	gene21104	SELPLG	NC_019474.2:63982000-63997911	164.574	158.944	170.203			gene5622	MYH9	NC_030812.1:73416440-73501885	255.688	252.016	259.359			gene28451	LOC101111694	NW_014639351.1:30-2998	516.5	511.002	521.998			gene21283	LOC102185461	NC_030828.1:69141871-69165760	317.805	303.652	331.958
	gene1367	LOC100037664	NC_019458.2:104517036-104517462	163.999	147.307	180.691			gene23842	SPN	NC_030832.1:26422497-26426820	254.86	249.751	259.969			gene28258	TSC22D3	NC_019484.2:120260649-120327170	512.964	492.239	533.69			gene16550	LOC102186478	NC_030824.1:434184-434713	314.439	297.746	331.132
	gene28385	DQA	NW_014639070.1:0-3729	163.906	154.018	173.794			gene4317	LOC102182195	NC_030811.1:43566217-43569251	254.237	239.427	269.048			gene23214	LOC101110710	NC_019477.2:27570960-27574520	511.556	505.545	517.568			gene15441	HSPA8	NC_030822.1:48651347-48655824	314.246	304.49	324.002
	gene12698	RPS12	NC_019465.2:57960595-57963995	162.461	149.43	175.492			gene26050	POLR2L	NC_030836.1:45684292-45686013	253.438	232.868	274.009			gene26102	NCF1	NC_019481.2:32658441-32673505	509.478	504.482	514.474			gene1165	LOC102189078	NC_030809.1:5156110-5160482	312.71	308.4	317.02
	gene28065	LOC101118765	NC_019484.2:95069961-95070983	160.944	152.245	169.643			gene17874	ZFP36	NC_030825.1:49978731-49981339	251.385	243.593	259.178			gene17037	CTSZ	NC_019470.2:56602068-56611548	507.162	502.404	511.921			gene20462	BASP1	NC_030827.1:55838060-55931422	311.42	300.962	321.877
	gene27780	LOC105605515	NC_019484.2:65874258-65880885	160.662	150.51	170.813			gene17757	PSENEN	NC_030825.1:47304023-47305483	250.779	233.35	268.209			gene23103	GPSM3	NC_019477.2:26240623-26242770	505.629	490.588	520.67			gene21279	LOC108638495	NC_030828.1:68961324-68961991	311.357	296.949	325.765
	gene28523	LOC101107504	NW_014639656.1:2851-8774	159.369	146.363	172.374			gene20723	RPS17	NC_030828.1:22130234-22133544	248.657	232.231	265.083			gene2687	LOC105604729	NC_019458.2:262350223-262352388	504.809	479.932	529.686			gene4931	ATP5G2	NC_030812.1:26112612-26120763	309.659	295.718	323.6
	gene7035	RAC2	NC_019460.2:180251581-180270054	158.774	154.53	163.017			gene16554	LOC102172893	NC_030824.1:607327-616642	248.638	220.536	276.741			gene27700	IL2RG	NC_019484.2:60393230-60396900	502.449	497.799	507.099			gene17723	FXYD5	NC_030825.1:46705804-46717312	307.766	298.636	316.895
	gene9985	LOC105606710	NC_019462.2:58369601-58370306	157.321	146.311	168.33				LOC108635829	NC_030811.1:14844769-14845361	247.501	0	523.264			gene26598	SRGN	NC_019482.2:25186387-25201460	494.797	479.179	510.415			gene21289	LOC102170970	NC_030828.1:69201746-69202972	306.639	292.9	320.378
	gene18152	EIF3K	NC_019471.2:47464730-47477296	157.186	147.047	167.325			gene21279	LOC108638495	NC_030828.1:68961324-68961991	246.431	227.706	265.156			gene18453	EMP3	NC_019471.2:53972724-53977214	494.756	478.731	510.782			gene24312	LOC102181054	NC_030833.1:8676349-8677062	306.574	300.923	312.225
	gene3715	CTSB	NC_019459.2:104441596-104462593	154.149	146.632	161.666			gene27509	CLPTM1L	NW_017189686.1:13142-25733	246.075	236.341	255.808			gene9337	AES	NC_019462.2:18229498-18237585	488.854	484.377	493.331				-	NC_005044.2:9808-9877	304.532	160.879	448.184
	gene22797	TAPBP	NC_019477.2:7541529-7551495	153.781	146.041	161.52			gene21655	TWF2	NC_030829.1:48751705-48760850	245.499	237.61	253.387			gene1556	FCER1G	NC_019458.2:110616339-110620068	487.906	482.513	493.298			gene16137	RPL22	NC_030823.1:45672306-45679278	304.146	297.294	310.997
	gene10413	LOC105612165	NC_019463.2:20082999-20084744	153.72	140.138	167.303				-	NC_005044.2:9392-9461	245.376	0	592.875			gene8178	LOC101118100	NC_019461.2:76714451-76730364	487.782	480.172	495.392			gene27434	LOC108634590	NW_017189643.1:6251-8677	303.477	299.427	307.528
	gene28996	LOC101107641	NW_014641873.1:1075-2301	153.452	144.443	162.461			gene26393	TIMP1	NW_017189516.1:20056637-20060292	243.923	227.528	260.317			gene26633	PSAP	NC_019482.2:27722388-27755988	486.857	467.33	506.384			gene19615	EIF1	NC_030826.1:41549566-41552136	298.383	294.649	302.117
	gene27145	LOC101102122	NC_019483.2:41127047-41127616	153.129	140.357	165.902			gene8823	RPS6	NC_030815.1:24797187-24801738	243.9	232.591	255.21			gene367	UQCRH	NC_019458.2:20646172-20656431	485.439	476.19	494.689			gene7306	GPX3	NC_030814.1:48112333-48120522	296.955	293.596	300.314
	gene28988	LOC101115949	NW_014641835.1:13666-18895	152.497	133.681	171.313			gene8268	JUNB	NC_030814.1:98107927-98109770	241.934	234.482	249.385			gene28961	LOC101109080	NW_014641728.1:20301-21487	485.01	479.144	490.876			gene22541	LST1	NC_030830.1:22255484-22258144	295.91	288.562	303.259
	gene2876	ATP6V1G1	NC_019459.2:9164885-9173961	152.379	144.355	160.404				LOC108636887	NC_030817.1:78216326-78216954	241.398	80.2478	402.548			gene22653	LOC101122224	NC_019476.2:55684454-55684990	483.901	474.822	492.979			gene26161	CD81	NC_030836.1:50219940-50237824	295.895	290.333	301.458
	gene8965	ADGRE5	NC_019462.2:9394599-9412367	151.885	144.23	159.539			gene22458	LOC102172138	NC_030830.1:20902668-20908544	241.222	230.504	251.939			gene17901	LOC105606375	NC_019471.2:35496288-35496775	480.613	470.824	490.401			gene25836	ASRGL1	NC_030836.1:41080319-41103112	295.689	292.964	298.415
	gene23072	LOC101108696	NC_019477.2:25279393-25283350	151.379	141.127	161.631			gene25988	CTSW	NC_030836.1:44404964-44408359	241.086	231.893	250.28				-	NC_001941.1:9815-9884	479.318	291.348	667.289			gene3056	CD53	NC_030810.1:88059099-88093406	295.382	292.039	298.725
	gene15356	ARHGDIA	NC_019468.2:50134869-50138747	149.819	141.87	157.768			gene25907	FERMT3	NC_030836.1:42933573-42951483	240.755	229.268	252.242			gene7589	NFAM1	NC_019460.2:217093467-217111912	476.59	458.223	494.957			gene7611	R3HDM4	NC_030814.1:67033231-67042670	293.705	290.571	296.839
	gene18130	LOC101109380	NC_019471.2:46777441-46778082	149.757	138.301	161.212			gene15507	CD3D	NC_030822.1:53312514-53317687	238.186	231.898	244.474			gene21058	LOC101117965	NC_019474.2:62379816-62381789	468.204	460.022	476.386			gene8552	NDUFA13	NC_030814.1:104940938-104949199	292.686	286.034	299.337
	gene14318	CCL5	NC_019468.2:14082405-14089281	149.649	140.506	158.793			gene6722	LOC102188391	NC_030813.1:78129893-78131472	238.048	230.001	246.094			gene22778	PSMB8	NC_019477.2:7244350-7247355	466.617	459.894	473.34			gene22594	GPSM3	NC_030830.1:22752455-22754580	289.956	279.705	300.207
	gene5179	RPL12	NC_019460.2:8580962-8584756	149.104	138.899	159.309			gene5301	LOC108636012	NC_030812.1:55410663-55411335	235.584	221.858	249.311			gene956	LOC101118649	NC_019458.2:89854457-89855288	466.039	459.574	472.504			gene1383	LOC108637496	NC_030809.1:15503747-15504257	287.613	280.583	294.643
	gene15281	CD79B	NC_019468.2:47498687-47502759	148.03	140.663	155.398			gene17983	LOC108637990	NC_030825.1:52416154-52432011	234.27	224.024	244.516			gene8763	C5H19orf60	NC_019462.2:4337809-4344018	464.903	458.373	471.433			gene18157	EMP3	NC_030825.1:56068010-56072408	285.96	276.723	295.198
	gene4718	LOC105608205	NC_019459.2:237780668-237782969	147.912	136.999	158.825			gene12863	ITM2B	NC_030819.1:68510294-68535084	234.019	226.421	241.618			gene27638	TIMP1	NC_019484.2:53829722-53844509	464.712	458.039	471.386			gene3369	S100A11	NC_030810.1:101825754-101830579	285.438	279.226	291.65
	gene25944	LAT	NC_019481.2:25864665-25869741	147.645	140.551	154.738			gene12873	LCP1	NC_030819.1:70260840-70354604	233.258	222.522	243.994			gene17474	LOC101114892	NC_019471.2:1314911-1315332	460.55	449.605	471.494			gene13967	LOC102181405	NC_030821.1:15602662-15603108	284.744	276.956	292.532
	gene10917	PLAC8	NC_019463.2:97390745-97424372	147.161	137.85	156.471			gene5986	GAPDH	NC_030812.1:102789727-102794465	232.626	223.739	241.514			gene20645	LOC101103595	NC_019474.2:12416016-12418039	459.401	452.177	466.624				LOC102182508	NC_030817.1:78732932-79218326	283.189	92.8584	473.519
	gene4901	MINOS1	NC_019459.2:245891242-245925766	145.469	129.198	161.739			gene19502	RPL19	NC_030826.1:39340518-39344251	232.441	219.982	244.9			gene23212	LOC101108171	NC_019477.2:27497810-27500223	455.013	450.053	459.973			gene21775	LOC102190274	NC_030829.1:51478199-51480196	281.585	273.195	289.975
	gene22492	GNAI2	NC_019476.2:50063610-50083954	144.379	136.429	152.329			gene7603	ARHGAP45	NC_030814.1:66906328-66920433	231.666	221.896	241.436			gene28523	LOC101107504	NW_014639656.1:2851-8774	452.666	432.675	472.656			gene13640	MYL9	NC_030820.1:65213310-65221685	281.132	269.109	293.155
	gene18259	LOC101103343	NC_019471.2:49763921-49781063	143.055	136.205	149.905			gene17278	COTL1	NC_030825.1:12167283-12211547	230.233	222.883	237.583			gene15281	CD79B	NC_019468.2:47498687-47502759	450.105	433.887	466.322			gene11878	LOC102173098	NC_030818.1:62222891-62223433	279.819	273.204	286.433
	gene23093	LOC101110546	NC_019477.2:25850776-25851265	142.91	129.08	156.74			gene18458	MYADM	NC_030825.1:63312320-63314712	230.196	223.891	236.502			gene8061	LOC105606567	NC_019461.2:63689877-63690247	448.771	436.598	460.945			gene12873	LCP1	NC_030819.1:70260840-70354604	278.382	268.727	288.038
	gene24459	CDK2AP2	NC_019478.2:44570391-44572358	141.694	131.168	152.22			gene13442	PSMA7	NC_030820.1:54374345-54380003	228.299	214.452	242.145			gene25272	MRCL3	NC_019480.2:37697872-37703381	447.182	428.268	466.096			gene22559	CLIC1	NC_030830.1:22383574-22389001	278.271	274.594	281.948
	gene20873	UBC	NC_019474.2:50451221-50457818	141.369	133.46	149.277			gene13967	LOC102181405	NC_030821.1:15602662-15603108	228.076	209.133	247.019				-	NC_001941.1:3700-3769	446.158	256.477	635.838			gene12021	LOC102190045	NC_030818.1:73277613-73278175	277.704	271.309	284.1
	gene11401	LOC101110848	NC_019464.2:21862727-22607965	141.124	129.929	152.318			gene25171	SPOCK2	NC_030835.1:17454884-17480365	226.711	216.513	236.909			gene11708	LOC101117673	NC_019464.2:34921224-34921986	443.23	436.521	449.938			gene27821	LOC108634769	NW_017189992.1:6173-7975	277.077	273.795	280.358
	gene5391	LOC101105484	NC_019460.2:31440817-31441728	140.64	131.887	149.393			gene7187	RPS23	NC_030814.1:28364884-28366736	225.806	211.223	240.388			gene4456	LOC101109155	NC_019459.2:217468885-217471979	441.108	435.731	446.485			gene17749	LOC102179036	NC_030825.1:47221134-47230386	276.537	270.28	282.793
	gene15531	SLC9A3R1	NC_019468.2:55570727-55587886	140.003	134.605	145.4			gene3893	LOC102187396	NC_030811.1:7228148-7237383	225.461	215.578	235.344			gene23073	OVAR-DRB1	NC_019477.2:25318506-25332959	435.064	425.913	444.215			gene15743	CHI3L1	NC_030823.1:343307-355619	276.128	266.751	285.504
	gene26086	LOC101106855	NC_019481.2:30234126-30234615	139.826	126.191	153.46			gene13204	LOC102181791	NC_030820.1:39613840-39614573	225.459	212.817	238.101			gene23142	CLIC1	NC_019477.2:26625943-26631281	434.807	429.818	439.796			gene5301	LOC108636012	NC_030812.1:55410663-55411335	273.726	268.151	279.3
	gene203	NDUFS5	NC_019458.2:13490276-13495747	139.476	127.731	151.22			gene215	RPL24	NC_030808.1:45797445-45802706	224.987	210.383	239.592			gene28065	LOC101118765	NC_019484.2:95069961-95070983	434.654	429.197	440.11			gene4937	PCBP2	NC_030812.1:26283756-26305261	273.438	268.048	278.828
	gene14758	LOC101114033	NC_019468.2:29250898-29251807	139.336	127.398	151.274			gene11773	LOC102184629	NC_030818.1:46808646-46915005	223.957	201.013	246.902			gene12304	EEF1A1	NC_019465.2:79333-84771	432.382	430.048	434.715			gene8113	UBL5	NC_030814.1:94327122-94328666	272.814	261.225	284.404
	gene4902	CAPZB	NC_019459.2:246014162-246149361	138.599	130.202	146.995			gene22061	PSMG4	NC_030830.1:15210942-15215342	221.011	206.074	235.948			gene18089	CAPNS1	NC_019471.2:45813143-45820316	431.878	414.509	449.246			gene4713	GNG11	NC_030811.1:109380101-109385469	271.903	267.684	276.122
	gene15949	TNFRSF1B	NC_019469.2:39549607-39584892	138.23	134.469	141.99			gene26511	LOC102175662	NW_017189516.1:31497947-31498334	221.003	199.771	242.235			gene9101	EIF3G	NC_019462.2:12298482-12303143	431.446	426.476	436.416			gene4134	TPT1	NC_030811.1:21028423-21029287	271.681	267.014	276.349
	gene2193	TRA2B	NC_019458.2:199341497-199361245	137.856	131.014	144.698			gene3879	LOC106503901	NC_030811.1:6755841-6766087	220.756	214.687	226.826			gene25967	BOLA2B	NC_019481.2:26137423-26138479	427.236	409.267	445.206			gene8604	SQSTM1	NC_030814.1:107369551-107380589	271.564	260.048	283.079
	gene8598	LOC105615131	NC_019461.2:112695855-112700079	137.424	131.136	143.711			gene8060	LOC102178261	NC_030814.1:93111960-93112481	220.56	204.387	236.734			gene203	NDUFS5	NC_019458.2:13490276-13495747	425.97	418.139	433.801			gene16935	LOC102171808	NC_030824.1:27023375-27023767	271.042	262.445	279.639
	gene28793	LOC101120815	NW_014640956.1:464-2564	137.385	132.138	142.631			gene26183	MOB2	NC_030836.1:50987205-51039264	220.106	207.632	232.581			gene7603	TSPO	NC_019460.2:217729944-217733758	423.766	414.592	432.94			gene989	ITGB2	NC_030808.1:144694366-144725092	270.989	262.047	279.931
	gene4379	EEF1B2	NC_019459.2:207215037-207218047	135.531	126.279	144.782			gene8604	SQSTM1	NC_030814.1:107369551-107380589	220.075	208.899	231.251			gene8734	NDUFA13	NC_019462.2:3544442-3552650	423.493	415.157	431.829			gene22527	LOC102185917	NC_030830.1:22132056-22159716	270.076	260.393	279.758
	gene1269	S100A8	NC_019458.2:102217574-102218676	135.521	122.651	148.391			gene17969	RABAC1	NC_030825.1:52167445-52170385	219.694	208.368	231.02			gene2706	ITGB2	NC_019458.2:262693014-262722694	423.399	419.573	427.225			gene16666	SELPLG	NC_030824.1:6784582-6800641	269.843	259.713	279.974
	gene6260	BTG1	NC_019460.2:128215483-128217751	134.281	127.686	140.876			gene21286	LOC106503980	NC_030828.1:69144623-69147091	219.235	210.567	227.902			gene15356	ARHGDIA	NC_019468.2:50134869-50138747	422.521	405.883	439.16			gene5050	TMBIM6	NC_030812.1:29763941-29780532	268.889	258.069	279.71
	gene3873	LOC105608906	NC_019459.2:125813713-125813971	133.661	106.035	161.286			gene22460	LOC102183314	NC_030830.1:20953858-20957137	216.775	208.576	224.975			gene18077	HCST	NC_019471.2:45603291-45606028	421.56	402.461	440.659			gene23337	LOC102168959	NC_030832.1:165789-166574	268.699	262.548	274.85
	gene27892	RPL10	NC_019484.2:77154103-77156538	133.104	122.241	143.968			gene18536	LENG8	NC_030825.1:64630559-64640497	216.337	208.949	223.725			gene9681	CNN2	NC_019462.2:40861660-40869499	420.784	415.909	425.658			gene10084	EZR	NC_030816.1:82455136-82500665	267.549	256.267	278.831
	gene11243	RPL4	NC_019464.2:13126257-13131182	131.577	125.799	137.355			gene8067	MYO1F	NC_030814.1:93268495-93304617	216.3	211.571	221.029			gene25614	LOC106991905	NC_019481.2:2262627-2264724	420.72	406.71	434.731			gene22895	PSMB9	NC_030830.1:41490122-41496734	265.976	261.208	270.744
		-	NC_001941.1:0-68	131.14	0	393.42			gene25836	ASRGL1	NC_030836.1:41080319-41103112	216.167	209.919	222.414			gene26658	LOC105605079	NC_019482.2:29035424-29036138	418.285	407.595	428.975			gene13544	HCK	NC_030820.1:60870317-60915478	265.058	262.368	267.748
	gene24449	TBC1D10C	NC_019478.2:44478084-44484589	129.555	125.132	133.978			gene25831	FTH1	NC_030836.1:40831662-40834137	214.832	198.992	230.673			gene18615	LOC106991541	NC_019471.2:56417587-56418707	417.225	373.255	461.195			gene10643	PPIB	NC_030817.1:57236825-57242810	264.177	252.466	275.888
	gene7589	NFAM1	NC_019460.2:217093467-217111912	129.482	119.279	139.684			gene2145	LOC102170001	NC_030809.1:134092879-134094591	214.802	207.502	222.102			gene29083	LOC101113741	NW_014642420.1:18253-20076	417.009	411.224	422.794			gene18254	SPIB	NC_030825.1:57587350-57593203	263.769	254.428	273.11
	gene14153	RASA3	NC_019467.2:86171101-86251949	128.508	125.244	131.772			gene21148	WARS	NC_030828.1:64516542-64544214	213.13	202.768	223.492			gene18379	SNRPD2	NC_019471.2:52214832-52217736	416.574	408.673	424.476			gene17215	GABARAPL2	NC_030825.1:4102595-4113040	263.481	255.795	271.167
	gene7315	RPS26	NC_019460.2:205807746-205807935	128.444	83.9563	172.931			gene21491	LOC102187720	NC_030829.1:17011328-17011835	212.647	196.399	228.894			gene6728	NACA	NC_019460.2:162436909-162448521	414.636	400.329	428.943			gene23463	TCEB2	NC_030832.1:2170431-2174774	262.878	257.713	268.043
	gene2687	LOC105604729	NC_019458.2:262350223-262352388	127.129	108.402	145.857			gene24246	ADAM8	NC_030833.1:387349-399001	211.752	0	8.62178			gene1269	S100A8	NC_019458.2:102217574-102218676	412.708	404.051	421.364			gene23037	LOC102176283	NC_030831.1:22228783-22229338	261.011	254.745	267.276
	gene24240	EEF1G	NC_019478.2:40202539-40211995	126.876	121.183	132.57			gene2315	LOC102183387	NC_030810.1:10363982-10364594	210.17	196.163	224.177			gene18184	GMFG	NC_019471.2:48098236-48102412	411.51	403.92	419.101			gene16104	ENO1	NC_030823.1:43110100-43124014	260.777	249.723	271.831
	gene1365	SSR2	NC_019458.2:104496811-104504162	126.725	117.932	135.517			gene1620	EEF1B2	NC_030809.1:41428131-41431033	208.579	196.092	221.066			gene8963	PKN1	NC_019462.2:9340667-9364073	404.079	401.059	407.1			gene14235	LYN	NC_030821.1:58836232-58942558	260.404	253.221	267.587
	gene20891	RILPL2	NC_019474.2:51742874-51770993	125.743	117.66	133.825			gene20844	PSTPIP1	NC_030828.1:31684942-31729653	208.471	198.823	218.118			gene4696	LOC101108033	NC_019459.2:235637504-235638136	403.694	396.384	411.004			gene14777	SPI1	NC_030822.1:5771037-5787874	259.767	251.339	268.195
	gene6340	PFDN5	NC_019460.2:132894400-132897949	124.184	114.167	134.202			gene13649	SAMHD1	NC_030820.1:65484163-65551011	208.32	198.858	217.782			gene22273	LOC106991767	NC_019476.2:21983598-21984136	401.156	392.904	409.407			gene18079	VASP	NC_030825.1:54158368-54171283	257.621	0	8.46648
	gene12696	VNN2	NC_019465.2:57875760-57900347	123.574	118.457	128.692			gene15037	RHOG	NC_030822.1:32095243-32106242	208.159	199.775	216.544			gene28636	LOC101112038	NW_014640216.1:10364-11718	398.562	391.894	405.231			gene5646	CYTH4	NC_030812.1:74375597-74406368	255.498	253.369	257.626
	gene6442	TMBIM6	NC_019460.2:136178307-136193147	123.111	114.351	131.871			gene22459	LOC102180584	NC_030830.1:20930827-20934479	207.836	196.135	219.537			gene9796	LOC101110758	NC_019462.2:47057408-47057905	398.303	389.516	407.09			gene6179	NFAM1	NC_030812.1:112285232-112321727	254.81	251.188	258.431
	gene15256	LOC101123133	NC_019468.2:46314599-46315018	122.294	107.554	137.034			gene22879	TAPBP	NC_030830.1:41199210-41208978	207.414	197.086	217.743			gene22404	TKT	NC_019476.2:47704692-47727998	396.181	379.497	412.865			gene11159	PKM	NC_030817.1:82238789-82265545	254.187	244.043	264.331
	gene1311	IL6R	NC_019458.2:103107758-103163460	122.071	118.951	125.191			gene16532	MIF	NC_030824.1:68859-69744	207.148	192.943	221.354			gene17183	MAP1LC3A	NC_019470.2:63372402-63374138	396.141	389.945	402.338			gene13649	SAMHD1	NC_030820.1:65484163-65551011	252.08	242.253	261.906
	gene3579	RPS6	NC_019459.2:87328477-87333044	121.927	113.877	129.977			gene3434	RPS27	NC_030810.1:103699111-103700692	207.09	187.581	226.599			gene24128	MS4A8	NC_019478.2:36168376-36186710	394.041	382.571	405.512			gene16474	PTPRC	NC_030823.1:76103208-76232274	251.641	249.869	253.414
	gene28452	LOC105605750	NW_014639351.1:3105-3840	121.783	112.398	131.168			gene20907	LOC108633175	NC_030828.1:34283807-34286828	206.963	196.391	217.534			gene6092	LOC101110664	NC_019460.2:103309340-103311451	389.623	381.673	397.574			gene17782	CAPNS1	NC_030825.1:47640869-47647993	250.532	247.319	253.745
	gene5199	ARPC5L	NC_019460.2:10902220-10909488	121.398	114.158	128.638			gene16522	CSRP1	NC_030823.1:79250263-79270859	206.789	195.97	217.607			gene19712	LOC101116252	NC_019472.2:56073571-56074433	388.999	383.216	394.783			gene5645	RAC2	NC_030812.1:74326887-74344936	249.581	247.406	251.757
	gene1158	MCL1	NC_019458.2:99372760-99376956	121.362	117.504	125.22			gene28741	LOC102176684	NW_017215673.1:6359-6624	206.761	126.91	286.612			gene2392	LOC105603698	NC_019458.2:227138045-227138889	388.985	383.117	394.852			gene13457	CTSZ	NC_030820.1:56693303-56703008	249.534	246.323	252.744
	gene14856	NME2	NC_019468.2:35072724-35078355	120.455	110.182	130.727			gene21661	RPL29	NC_030829.1:49035711-49037993	205.752	193.573	217.931			gene763	RPL5	NC_019458.2:69149038-69157746	384.115	372.107	396.124			gene18085	SNRPD2	NC_030825.1:54307235-54310114	249.014	242.929	255.099
	gene18769	LOC100192427	NC_019471.2:60075018-60103131	120.368	112.489	128.248			gene21962	LY86	NC_030830.1:1841318-1883382	205.672	194.827	216.516			gene21598	PSTPIP1	NC_019475.2:31105957-31153130	382.661	371.067	394.254			gene9128	LOC102189480	NC_030815.1:65806237-65806835	248.914	243.143	254.686
	gene28730	LOC101108817	NW_014640635.1:32789-33649	118.17	106.673	129.666			gene7061	ATP5I	NC_030813.1:117511861-117513678	205.307	191.495	219.12			gene9028	MAN2B1	NC_019462.2:10865127-10880530	381.739	379.098	384.379			gene19889	ARHGDIA	NC_030826.1:50395235-50399324	248.843	238.644	259.043
	gene26705	RPS24	NC_019482.2:33479605-33484957	117.971	106.078	129.864			gene3101	LOC102169442	NC_030810.1:91083944-91084659	205.293	193.002	217.584			gene29288	ND2	NC_001941.1:3909-4951	380.524	375.47	385.578			gene16704	LOC102172376	NC_030824.1:8380111-8382037	247.996	242.135	253.858
	gene14978	RPL23	NC_019468.2:38968684-38972691	117.37	106.639	128.101			gene3668	LOC108635630	NC_030810.1:111386424-111399331	205.174	193.991	216.357			gene1267	S100A9	NC_019458.2:102182798-102185548	379.992	363.038	396.945			gene17874	ZFP36	NC_030825.1:49978731-49981339	247.528	244.648	250.407
	gene23717	LY86	NC_019477.2:47349372-47390997	117.107	108.911	125.303			gene22510	LOC102176782	NC_030830.1:21923363-21926943	205.021	195.104	214.937			gene870	SARS	NC_019458.2:85568148-85588289	373.876	370.279	377.473			gene28881	LOC102184958	NW_017218618.1:9891-20013	247.096	244.118	250.074
	gene7129	LOC101116132	NC_019460.2:192144678-192145565	116.886	108.775	124.996			gene5956	PHB2	NC_030812.1:102420340-102424993	202.3	190.71	213.89			gene24977	LOC101102859	NC_019479.2:41693649-41694872	371.594	364.11	379.078			gene15784	LOC102186914	NC_030823.1:2494734-2495125	246.058	237.872	254.244
	gene22884	PIM1	NC_019477.2:11095213-11099560	116.671	108.98	124.361			gene11944	LBH	NC_030818.1:69351086-69376540	202.183	196.909	207.457			gene31	LOC105611998	NC_019458.2:1267240-1269990	369.775	357.06	382.491			gene8572	ARF1	NC_030814.1:105799916-105817504	245.823	243.031	248.616
	gene6758	ZC3H10	NC_019460.2:162921840-162929226	116.496	113.068	119.924			gene19065	ATP2A3	NC_030826.1:24357900-24392210	201.431	193.013	209.848			gene29287	ND1	NC_001941.1:2744-3699	368.255	362.991	373.518				LOC102182508	NC_030817.1:79218954-79219515	245.176	239.157	251.195
	gene18504	CD37	NC_019471.2:54740072-54745368	115.977	111.369	120.585			gene17837	ACTN4	NC_030825.1:49298655-49370984	200.948	193.394	208.502			gene24387	CTSW	NC_019478.2:43194046-43197483	366.621	362.438	370.805				LOC108635873	NC_030811.1:14526447-14534863	242.846	176.179	309.513
	gene24461	GSTP1	NC_019478.2:44590691-44621487	115.951	107.902	124.001			gene27965	PLP2	NW_017190157.1:105739-108844	200.838	188.027	213.649			gene8465	LOC101120322	NC_019461.2:105483101-105519112	366.043	350.217	381.87			gene17575	PSMB10	NC_030825.1:36682568-36685151	240.999	236.997	245
	gene9675	R3HDM4	NC_019462.2:40760232-40769631	115.855	110.574	121.137			gene11209	RPL4	NC_030817.1:87909705-87914418	200.699	193.029	208.368			gene27636	CFP	NC_019484.2:53781022-53786517	365.317	361.538	369.095			gene21619	TKT	NC_030829.1:47621854-47644986	240.433	237.873	242.993
	gene17183	MAP1LC3A	NC_019470.2:63372402-63374138	115.004	106.336	123.672			gene19806	CD79B	NC_030826.1:47749205-47753177	197.821	186.995	208.646			gene26303	RAC1	NC_019481.2:38124987-38144606	365.141	351.635	378.646			gene22608	LOC102179937	NC_030830.1:23512426-23517052	239.311	236.422	242.2
	gene25573	NDUFB10	NC_019481.2:1504327-1506670	114.986	105.164	124.809			gene5050	TMBIM6	NC_030812.1:29763941-29780532	197.627	187.882	207.372			gene28952	LOC101107508	NW_014641700.1:25-1711	364.301	355.551	373.05			gene3735	LOC102185698	NC_030810.1:112127494-112138263	236.776	229.899	243.652
	gene171	CSF3R	NC_019458.2:11044426-11059493	113.843	110.351	117.336			gene4323	LOC102175092	NC_030811.1:43755665-43757565	197.531	185.825	209.236			gene19128	CD3E	NC_019472.2:28465485-28476100	360.756	356.497	365.015			gene21614	LOC108638627	NC_030829.1:47040731-47042587	235.771	233.034	238.509
	gene27158	SLC25A6	NC_019484.2:609311-642091	113.505	104.153	122.858			gene23792	LAT	NC_030832.1:25769302-25774359	196.367	186.597	206.136			gene4472	ARPC2	NC_019459.2:219240925-219269561	356.272	352.474	360.07			gene5068	LOC102178700	NC_030812.1:30341302-30344895	234.904	232.079	237.728
	gene23720	F13A1	NC_019477.2:47600099-47741379	113.48	110.075	116.884			gene7567	ABHD17A	NC_030814.1:66277548-66285848	196.269	188.804	203.734			gene21221	LOC101108519	NC_019474.2:70223412-70419350	354.46	337.975	370.945			gene22459	LOC102180584	NC_030830.1:20930827-20934479	234.833	225.872	243.794
	gene28783	LOC101118514	NW_014640881.1:2969-4384	113.452	92.3545	134.55			gene17695	LOC108638112	NC_030825.1:46169012-46170395	195.659	181.948	209.369			gene9658	BSG	NC_019462.2:40527296-40534206	353.711	349.87	357.551			gene11773	LOC102184629	NC_030818.1:46808646-46915005	234.703	222.727	246.68
	gene13341	RPL7	NC_019466.2:49326738-49329958	112.552	105.612	119.492			gene12470	TUBB4B	NC_030818.1:106016619-106019084	195.624	184.719	206.53			gene1065	TXNIP	NC_019458.2:98200905-98205089	351.516	348.807	354.225			gene11995	OST4	NC_030818.1:72287735-72289098	234.558	223.36	245.755
	gene1581	FCGR3A	NC_019458.2:110902141-110912981	112.133	104.903	119.363			gene27653	SSR4	NW_017189840.1:16203-20084	195.565	181.834	209.297			gene15085	EIF1	NC_019468.2:41335236-41337785	351.101	346.879	355.324			gene25318	LOC102169255	NC_030835.1:37309847-37310409	234.076	228.221	239.932
	gene26632	C25H10orf54	NC_019482.2:27646940-27678040	111.949	109.581	114.318			gene5612	LOC108636024	NC_030812.1:73172910-73176470	193.978	184.865	203.09			gene11100	ATP5I	NC_019463.2:116754560-116756243	349.138	340.312	357.965			gene16010	SELL	NC_030823.1:35874529-35900000	232.725	230.36	235.09
	gene22445	RPL29	NC_019476.2:48924497-48926755	111.535	101.003	122.067			gene6127	ATF4	NC_030812.1:109871888-109874009	193.963	186.333	201.593			gene6780	CD63	NC_019460.2:163238278-163241675	348.627	334.068	363.186			gene3368	S100A10	NC_030810.1:101785926-101797233	230.965	225.906	236.023
	gene8991	C5H19orf53	NC_019462.2:9915085-9920515	110.239	101.59	118.888			gene16535	DERL3	NC_030824.1:101032-103818	193.08	183.343	202.816			gene28638	LOC105605819	NW_014640218.1:13614-16500	347.132	335.135	359.129			gene14499	MS4A1	NC_030822.1:236249-251536	230.271	227.737	232.805
	gene25272	MRCL3	NC_019480.2:37697872-37703381	109.997	100.891	119.102			gene3258	MCL1	NC_030810.1:100037523-100042316	192.613	188.138	197.089			gene18065	PSENEN	NC_019471.2:45471600-45473005	346.093	330.772	361.414			gene8145	SLC44A2	NC_030814.1:94977011-95008322	229.705	221.915	237.495
	gene18615	LOC106991541	NC_019471.2:56417587-56418707	109.841	51.1285	168.553			gene8145	SLC44A2	NC_030814.1:94977011-95008322	192.42	185.181	199.66			gene24297	LOC106991840	NC_019478.2:41506934-41508660	345.388	337.66	353.116			gene11389	LOC102179291	NC_030818.1:2871373-2873516	229.557	223.683	235.432
	gene8734	NDUFA13	NC_019462.2:3544442-3552650	109.14	98.1986	120.081			gene13457	CTSZ	NC_030820.1:56693303-56703008	192.379	184.852	199.905			gene18435	SEPW1	NC_019471.2:53612950-53617260	344.641	331.464	357.819			gene22486	LOC102188814	NC_030830.1:21484753-21522073	227.861	219.402	236.32
	gene22845	LOC101118057	NC_019477.2:9496238-9499204	109.034	99.3725	118.695			gene7739	RACK1	NC_030814.1:70210716-70215393	191.472	182.671	200.274			gene21104	SELPLG	NC_019474.2:63982000-63997911	343.556	340.432	346.679			gene25650	NRGN	NC_030836.1:27546326-27553796	226.834	223.478	230.19
	gene8714	ARF1	NC_019462.2:2674758-2692064	108.345	101.516	115.174			gene3872	LOC102184497	NC_030811.1:6611098-6620273	190.486	178.93	202.041			gene10030	LOC105615377	NC_019462.2:60648755-60651964	343.191	336.865	349.517			gene16805	ARPC3	NC_030824.1:16897190-16908326	226.079	221.944	230.215
	gene3365	LOC105607745	NC_019459.2:52928535-52931878	107.446	94.7519	120.139			gene17105	RPS3A	NC_030824.1:64136545-64142875	189.56	183.938	195.181			gene4789	LOC101117060	NC_019459.2:239916784-239917239	342.947	334.204	351.69			gene25176	C28H10orf54	NC_030835.1:17703220-17734426	224.244	217.585	230.904
	gene17583	LOC101105179	NC_019471.2:11205811-11212849	106.258	98.0862	114.43			gene12405	RPL7A	NC_030818.1:103662471-103665820	188.555	178.74	198.369			gene29291	ATP8	NC_001941.1:7774-7975	340.411	311.705	369.117			gene22894	LOC102187998	NC_030830.1:41430434-41436936	223.702	220.772	226.632
	gene12284	CALM1	NC_019464.2:98816577-98821719	105.903	99.8787	111.927			gene19810	LOC108638310	NC_030826.1:47837479-47843125	188.359	177.031	199.686			gene1220	S100A10	NC_019458.2:100734629-100746661	333.372	329.382	337.361			gene3448	IL6R	NC_030810.1:103968957-104023983	223.058	221.526	224.59
	gene1267	S100A9	NC_019458.2:102182798-102185548	104.891	94.9713	114.811			gene12426	LOC108637177	NC_030818.1:104466834-104470058	188.137	178.152	198.122			gene26537	LOC101120721	NC_019482.2:15736435-15736718	332.937	318.437	347.437			gene11643	CALM2	NC_030818.1:29156106-29169684	222.169	212.803	231.535
	gene28516	LOC105605770	NW_014639595.1:0-12465	104.851	95.5313	114.17			gene26270	LOC102168808	NW_017189516.1:8819987-8820929	187.967	178.174	197.761			gene16014	ENO1	NC_019469.2:42607707-42622084	328.089	315.657	340.521			gene4022	LOC102179835	NC_030811.1:14517242-14522758	220.035	209.906	230.164
	gene2392	LOC105603698	NC_019458.2:227138045-227138889	104.54	96.6233	112.457			gene26306	IL2RG	NW_017189516.1:10648683-10652340	186.345	178.978	193.712			gene10295	LOC101107098	NC_019463.2:2590812-2591456	327.915	321.424	334.405			gene24701	LOC102173161	NC_030834.1:3595844-3596781	219.179	215.196	223.163
	gene367	UQCRH	NC_019458.2:20646172-20656431	104.513	93.3711	115.654			gene17972	CD79A	NC_030825.1:52244524-52248387	186.285	178.145	194.425			gene6340	PFDN5	NC_019460.2:132894400-132897949	324.647	318.412	330.882			gene16154	TPRG1L	NC_030823.1:47983830-47987524	218.099	209.272	226.926
	gene6089	LOC101112639	NC_019460.2:103179342-103211040	103.874	100.558	107.191			gene14499	MS4A1	NC_030822.1:236249-251536	185.89	179.81	191.969			gene15943	LOC101110527	NC_019469.2:38971883-38972230	322.767	311.733	333.802			gene6902	PLAC8	NC_030813.1:98339602-98373345	217.779	213.562	221.997
	gene12304	EEF1A1	NC_019465.2:79333-84771	103.513	100.543	106.484			gene24217	GET4	NC_030832.1:42493178-42507029	185.298	176.998	193.598			gene11333	NEDD8	NC_019464.2:20548129-20556484	321.992	315.671	328.313			gene17970	LOC108637989	NC_030825.1:52174970-52175847	217.684	213.541	221.827
	gene16792	CST3	NC_019470.2:41232931-41236870	103.167	93.6993	112.634			gene11075	LOC102183244	NC_030817.1:79606803-79607382	183.824	170.251	197.397			gene7531	ATF4	NC_019460.2:214681879-214684285	320.717	307.762	333.672			gene24252	LOC108634036	NC_030833.1:466917-467400	215.183	208.885	221.481
	gene1176	CDC42SE1	NC_019458.2:99766656-99774115	102.582	97.7131	107.451			gene19990	UBALD2	NC_030826.1:54664375-54670500	182.889	172.915	192.863			gene27582	PLP2	NC_019484.2:52696973-52698767	320.361	314.628	326.095			gene7945	AES	NC_030814.1:89825490-89833731	215.181	212.323	218.039
	gene27138	RPL15	NC_019483.2:40528679-40531089	102.021	93.1621	110.88			gene24702	RPL15	NC_030834.1:3606164-3610144	182.708	173.95	191.467			gene13197	LOC101109545	NC_019466.2:29512328-29513003	317.163	310.988	323.338			gene21140	EVL	NC_030828.1:64219642-64367155	214.806	209.492	220.119
	gene19124	JAML	NC_019472.2:28343125-28373767	101.659	95.7374	107.581			gene21901	XPC	NC_030829.1:57976194-57999603	182.556	173.695	191.416			gene29005	PSMG4	NW_014641920.1:12040-16017	317.11	306.734	327.487			gene18922	UNC119	NC_030826.1:19838816-19844461	214.095	210.977	217.214
	gene5795	LOC105606943	NC_019460.2:76379407-76383310	101.387	88.0171	114.757			gene5383	BLOC1S1	NC_030812.1:56901901-56905728	182.478	170.729	194.226			gene18373	VASP	NC_019471.2:52065897-52078176	316.642	306.792	326.493			gene4550	FGL2	NC_030811.1:76296689-76300510	213.722	210.94	216.504
	gene8599	LOC101102142	NC_019461.2:112710364-112718280	101.109	96.0047	106.212			gene23134	LOC102174891	NC_030831.1:37779683-37789428	180.547	168.651	192.444			gene29080	LOC101113217	NW_014642410.1:15484-20092	315.727	312.721	318.733			gene21920	RAB7A	NC_030829.1:59104355-59149578	213.227	204.442	222.013
	gene1068	TRNAG-UCC	NC_019458.2:98239204-98239276	101.097	0	315.184			gene7542	CDKN2AIPNL	NC_030814.1:64533477-64539906	179.512	167.229	191.794			gene14637	GABARAP	NC_019468.2:26544192-26546715	315.132	311.298	318.965				LOC102191415	NC_030828.1:69031488-69031667	211.627	188.524	234.729
	gene1569	TRNAG-UCC	NC_019458.2:110815474-110815546	101.097	0	315.184				LOC102185492	NW_017189530.1:216213-220707	179.455	155.434	203.476			gene17876	PSMB10	NC_019471.2:34666010-34669147	312.901	309.303	316.498			gene19537	RARA	NC_030826.1:40199032-40242465	211.517	205.812	217.222
	gene1578	TRNAG-UCC	NC_019458.2:110886692-110886764	101.097	0	315.184			gene16730	RPL6	NC_030824.1:9277355-9282421	178.658	166.633	190.683			gene28580	LOC101119889	NW_014639930.1:6284-6712	312.702	295.749	329.655			gene7603	ARHGAP45	NC_030814.1:66906328-66920433	210.932	204.021	217.843
	gene14713	TRNAG-UCC	NC_019468.2:27366086-27366158	101.097	0	315.184			gene7017	LRPAP1	NC_030813.1:115536921-115550106	177.862	170.748	184.977			gene18769	LOC100192427	NC_019471.2:60075018-60103131	311.463	306.596	316.33			gene28285	LOC108635057	NW_017201273.1:5258-6728	210.805	207.839	213.77
	gene25032	TRNAG-UCC	NC_019479.2:49614696-49614768	101.097	0	315.184			gene14322	MYC	NC_030821.1:69337449-69342784	177.578	168.928	186.229			gene24520	CD81	NC_019478.2:48329356-48346647	310.54	304.68	316.4			gene3258	MCL1	NC_030810.1:100037523-100042316	210.774	209.048	212.501
	gene28437	TRNAG-UCC	NW_014639299.1:791-863	101.097	0	315.184			gene1240	SH3BGRL3	NC_030809.1:9125066-9126732	176.808	167.51	186.106			gene171	CSF3R	NC_019458.2:11044426-11059493	307.801	305.602	310			gene24071	GNB2	NC_030832.1:36781992-36787231	209.938	207.162	212.715
	gene10243	LOC101104237	NC_019462.2:97236719-97239070	100.761	90.8605	110.662			gene7137	GLRX	NC_030814.1:15436080-15445521	176.656	162.506	190.806			gene25369	LOC101115926	NC_019480.2:49276576-49281126	306.767	300.971	312.564			gene15818	FCMR	NC_030823.1:4048464-4069925	209.89	201.061	218.72
	gene14982	LASP1	NC_019468.2:38983419-39025644	99.7728	94.6862	104.859			gene16543	LOC106503064	NC_030824.1:192933-205017	176.368	166.569	186.166			gene28629	PHPT1	NW_014640147.1:55-804	306.44	291.484	321.396			gene11066	LRP10	NC_030817.1:79468493-79474359	209.753	202.658	216.848
	gene14637	GABARAP	NC_019468.2:26544192-26546715	99.7337	94.1046	105.363			gene17749	LOC102179036	NC_030825.1:47221134-47230386	176.349	162.997	189.7			gene22711	LOC101106288	NC_019476.2:58967952-58969103	304.223	299.965	308.481			gene11113	IRF9	NC_030817.1:80441153-80446438	208.736	201.928	215.544
	gene7808	LOC101117414	NC_019461.2:20505009-20526688	99.7233	92.176	107.271			gene14395	EEF1D	NC_030821.1:80920571-80933270	176.338	165.313	187.363			gene19129	CD3D	NC_019472.2:28480644-28485047	302.783	290.076	315.489			gene25279	HNRNPF	NC_030835.1:31701101-31719712	207.84	203.251	212.429
	gene8226	LOC101122689	NC_019461.2:82563981-82597586	99.577	95.1497	104.004				LOC102181959	NC_030817.1:79130904-79131845	176.317	166.821	185.814			gene5440	OST4	NC_019460.2:33955079-33956389	299.625	285.404	313.845			gene8256	CALR	NC_030814.1:97992274-97996125	207.398	204.88	209.916
	gene22712	RAB7A	NC_019476.2:58987616-59013896	99.4578	92.8006	106.115			gene21915	RAB43	NC_030829.1:58967376-58984562	176.009	163.957	188.061			gene15825	H3F3A	NC_019469.2:27161670-27169850	298.789	294.358	303.22			gene2565	LOC102172508	NC_030810.1:22233925-22234665	206.808	202.271	211.345
	gene8841	KLF2	NC_019462.2:6388968-6391316	98.9949	93.8949	104.095			gene8214	PKN1	NC_030814.1:96697197-96726253	175.705	167.738	183.672			gene1365	SSR2	NC_019458.2:104496811-104504162	298.303	287.962	308.645			gene7797	PRELID1	NC_030814.1:71841348-71844945	206.335	203.12	209.551
	gene6728	NACA	NC_019460.2:162436909-162448521	98.1176	90.4446	105.791			gene2338	CSF3R	NC_030810.1:11394407-11408573	175.599	168.396	182.802			gene3639	LOC101110567	NC_019459.2:94764918-94765508	295.76	289.167	302.354			gene16045	TNFRSF1B	NC_030823.1:39982341-40017931	204.979	203.29	206.668
	gene18089	CAPNS1	NC_019471.2:45813143-45820316	98.0142	90.4142	105.614			gene3013	SARS	NC_030810.1:86346050-86366525	175.528	169.349	181.707			gene2534	LOC101107920	NC_019458.2:246011207-246011684	293.343	285.633	301.053			gene13384	RGS19	NC_030820.1:53118289-53124458	204.214	196.193	212.235
	gene23089	LOC101121379	NC_019477.2:25803823-25804621	97.9778	88.025	107.931			gene20486	DAP	NC_030827.1:62535220-62598456	173.706	168.051	179.36			gene16478	ARL8A	NC_019469.2:79008626-79009765	292.843	263.812	321.875			gene25901	PTPRCAP	NC_030836.1:42758729-42761015	203.659	199.826	207.493
	gene22784	LOC101110545	NC_019477.2:7387762-7396243	97.4656	94.2182	100.713			gene519	AP2M1	NC_030808.1:82653119-82662185	172.902	165.163	180.641			gene7755	GNG11	NC_019461.2:11115792-11120762	291.691	285.202	298.18			gene21962	LY86	NC_030830.1:1841318-1883382	203.546	199.477	207.614
	gene24286	LOC101120029	NC_019478.2:41096535-41123535	97.3767	90.4127	104.341			gene17769	TYROBP	NC_030825.1:47435987-47438890	172.526	159.368	185.685			gene26208	GNB2	NC_019481.2:35773517-35776212	291.319	287.676	294.961			gene7807	HK3	NC_030814.1:72247329-72267328	201.837	195.082	208.592
	gene22783	BRD2	NC_019477.2:7359162-7366621	97.0885	91.8495	102.328			gene19494	LASP1	NC_030826.1:39107248-39147335	171.521	167.294	175.748			gene8533	LOC101120489	NC_019461.2:110579757-110580469	291.21	285.514	296.906			gene6193	TSPO	NC_030812.1:112906644-112919429	200.939	192.576	209.302
	gene219	CAP1	NC_019458.2:14404454-14431336	97.0119	92.4595	101.564			gene3847	NUB1	NC_030811.1:5934346-5970688	171.326	163.618	179.035			gene12868	DYNLT1	NC_019465.2:81620697-81627757	290.535	284.741	296.33			gene8975	ANXA1	NC_030815.1:49107633-49127511	200.786	198.136	203.436
	gene22561	LOC106991783	NC_019476.2:51366551-51368603	96.7566	84.8857	108.628			gene8226	IL27RA	NC_030814.1:97017380-97053439	170.691	161.923	179.459			gene19363	TAF10	NC_019472.2:45761389-45762793	289.192	276.1	302.284			gene20063	SLC9A3R1	NC_030826.1:55846881-55863939	200.728	198.326	203.129
	gene19200	HSPA8	NC_019472.2:33161010-33165487	96.555	90.7581	102.352			gene25061	ADIRF	NC_030835.1:4137132-4139437	170.495	153.924	187.067			gene23170	LOC106990117	NC_019477.2:26835794-26906387	287.173	275.155	299.192			gene25896	LOC102188021	NC_030836.1:42693932-42695876	199.23	194.615	203.844
	gene9028	MAN2B1	NC_019462.2:10865127-10880530	95.72	92.2783	99.1617			gene12467	NELFB	NC_030818.1:105999623-106008889	170.33	165.561	175.099			gene24396	BANF1	NC_019478.2:43291085-43292665	286.965	274.446	299.483			gene19065	ATP2A3	NC_030826.1:24357900-24392210	198.113	190.623	205.604
	gene29005	PSMG4	NW_014641920.1:12040-16017	94.7273	79.8424	109.612			gene28312	LOC108635081	NW_017202952.1:11814-13913	169.944	160.814	179.073			gene140	LOC106990819	NC_019458.2:9898126-9898475	285.355	275.048	295.662			gene17730	CD22	NC_030825.1:46861141-46875074	197.924	191.547	204.3
	gene21847	LOC101117112	NC_019475.2:57521274-57527081	94.4655	86.463	102.468			gene14143	RPL7	NC_030821.1:45489460-45492496	169.619	160.111	179.127			gene18251	TGFB1	NC_019471.2:49553524-49567792	285.068	280.916	289.22			gene15947	LOC102189503	NC_030823.1:27641587-27649632	197.413	193.946	200.88
	gene21062	DYNLL1	NC_019474.2:62427378-62429867	94.1288	83.7362	104.521			gene15818	FCMR	NC_030823.1:4048464-4069925	169.549	161.372	177.726			gene18433	GLTSCR2	NC_019471.2:53587493-53595601	283.025	279.431	286.619			gene24130	ATP5J2	NC_030832.1:37837861-37842935	195.433	188.961	201.904
	gene7357	PTPN6	NC_019460.2:207229579-207244986	94.1137	88.3216	99.9057			gene27495	LOC108634613	NW_017189677.1:26981-27359	168.858	146.585	191.13			gene7357	PTPN6	NC_019460.2:207229579-207244986	282.541	270.546	294.535			gene17757	PSENEN	NC_030825.1:47304023-47305483	194.38	185.477	203.283
	gene8061	LOC105606567	NC_019461.2:63689877-63690247	93.5949	79.0073	108.182			gene18227	PRMT1	NC_030825.1:57086440-57096449	168.568	159.143	177.992			gene10932	LOC101110941	NC_019463.2:99260119-99260507	281.082	271.963	290.2			gene22543	AIF1	NC_030830.1:22277460-22279848	193.868	184.971	202.765
	gene27226	TMSB4X	NC_019484.2:10434900-10437037	93.1566	84.4198	101.893			gene22893	LOC102188267	NC_030830.1:41415777-41420873	168.374	160.389	176.359			gene4901	MINOS1	NC_019459.2:245891242-245925766	280.837	270.393	291.282			gene4322	LOC102180996	NC_030811.1:43751431-43751864	193.659	187.086	200.233
	gene770	LOC101106123	NC_019458.2:69713005-69715110	93.0868	82.8995	103.274			gene16104	ENO1	NC_030823.1:43110100-43124014	168.135	159.238	177.032			gene19856	SPI1	NC_019472.2:75323427-75338482	280.682	277.204	284.16			gene4912	HNRNPA1	NC_030812.1:25518227-25524609	192.623	186.352	198.894
	gene16810	LOC101105348	NC_019470.2:42001446-42005142	92.5738	89.2991	95.8485			gene6252	TRABD	NC_030812.1:118514884-118524061	167.249	159.24	175.258			gene16095	NADK	NC_019469.2:48916283-48935596	279.9	269.291	290.509			gene5332	ATP5B	NC_030812.1:56168086-56173841	192.498	190.015	194.98
	gene8870	LOC101118184	NC_019462.2:7224173-7252689	92.1356	87.4712	96.8001			gene26102	CDK2AP2	NC_030836.1:46438684-46441018	166.18	156.455	175.906			gene6260	BTG1	NC_019460.2:128215483-128217751	279.045	275.395	282.695			gene3687	ARHGAP30	NC_030810.1:111694272-111708748	190.654	184.087	197.222
	gene14623	RNASEK	NC_019468.2:26387729-26389657	92.0251	83.2496	100.801			gene18299	NKG7	NC_030825.1:58469395-58471068	166.057	158.629	173.485			gene6731	ATP5B	NC_019460.2:162509139-162514818	279.011	275.871	282.151			gene24162	RAC1	NC_030832.1:39142385-39162223	190.551	182.404	198.698
	gene26107	LAT2	NC_019481.2:33075321-33089117	91.9487	85.3462	98.5512			gene1165	LOC102189078	NC_030809.1:5156110-5160482	165.551	157.189	173.912			gene25965	LOC101114075	NC_019481.2:26129636-26133930	278.844	271.282	286.407			gene25997	BANF1	NC_030836.1:44502325-44504279	189.948	181.094	198.803
	gene9101	EIF3G	NC_019462.2:12298482-12303143	91.932	85.9175	97.9465			gene24218	ADAP1	NC_030832.1:42506858-42518919	165.144	156.668	173.619			gene14856	NME2	NC_019468.2:35072724-35078355	278.371	272.387	284.355			gene3850	MIR671	NC_030811.1:6054966-6055087	187.348	143.537	231.16
	gene8307	ATP6V1F	NC_019461.2:92868916-92871683	91.6484	83.5943	99.7024			gene15441	HSPA8	NC_030822.1:48651347-48655824	164.804	156.09	173.518			gene24539	LOC105604154	NC_019478.2:49204758-49207290	277.331	267.001	287.661			gene9320	SUSD3	NC_030815.1:84192453-84216022	185.575	182.558	188.592
	gene7669	MAPK12	NC_019460.2:223573572-223578197	90.7665	84.9463	96.5867			gene5366	RPS26	NC_030812.1:56655437-56657822	164.723	153.748	175.698			gene6327	ATP5G2	NC_019460.2:132550528-132558373	276.594	265.672	287.517			gene12635	ACOD1	NC_030819.1:33959348-33966931	184.937	182.69	187.185
	gene19639	UCP2	NC_019472.2:51504934-51511509	90.1652	85.2349	95.0955			gene27788	LAMP1	NW_017189962.1:146205-158131	164.51	155.616	173.404			gene28561	LOC101115518	NW_014639857.1:3936-5211	275.95	261.349	290.551			gene18823	LOC102171053	NC_030826.1:14032983-14047871	184.868	180.841	188.894
	gene8774	JUND	NC_019462.2:4635019-4635319	90.054	71.6913	108.417			gene12444	MRPS2	NC_030818.1:104656936-104660285	163.853	154.44	173.267			gene22780	PSMB9	NC_019477.2:7258521-7264057	275.342	272.097	278.588			gene26176	CTSD	NC_030836.1:50723503-50732855	184.582	182.241	186.924
	gene22164	RPL14	NC_019476.2:13241569-13245329	89.4973	82.1041	96.8906			gene8519	FKBP8	NC_030814.1:104108073-104118328	163.192	154.319	172.064			gene20724	LOC101119757	NC_019474.2:29160773-29161532	274.114	268.827	279.402			gene13651	LOC108633201	NC_030820.1:65551095-65553661	184.535	176.081	192.99
	gene9006	CALR	NC_019462.2:10648267-10652111	89.1581	84.7024	93.6139			gene4134	TPT1	NC_030811.1:21028423-21029287	162.948	153.337	172.559			gene13169	LOC101105336	NC_019466.2:28005938-28006672	273.335	267.93	278.739			gene22896	TAP1	NC_030830.1:41496923-41505887	183.83	181.956	185.704
	gene10196	LOC101107597	NC_019462.2:90400501-90401238	88.6878	80.6853	96.6903			gene28786	LOC102179822	NW_017216512.1:10486-17198	162.898	153.411	172.385			gene5563	LOC101115106	NC_019460.2:44009922-44010469	271.268	264.6	277.936			gene16244	EFHD2	NC_030823.1:50547277-50565265	183.611	181.518	185.704
	gene28978	LOC101112206	NW_014641782.1:5595-6277	88.3221	78.0402	98.604			gene8113	UBL5	NC_030814.1:94327122-94328666	162.473	147.398	177.549			gene6782	BLOC1S1	NC_019460.2:163247867-163251499	270.856	263.819	277.894			gene8052	C3	NC_030814.1:92699552-92735804	183.305	181.906	184.703
	gene8975	IL27RA	NC_019462.2:9687634-9710339	87.7686	82.4922	93.0449			gene23463	TCEB2	NC_030832.1:2170431-2174774	162.26	151.362	173.157			gene14857	LOC101102072	NC_019468.2:35084273-35095708	269.028	257.454	280.602			gene20876	CSK	NC_030828.1:33323135-33342373	182.633	175.689	189.576
	gene14598	PFN1	NC_019468.2:26025707-26027435	87.5316	81.3926	93.6706			gene10131	SFT2D1	NC_030816.1:88762892-88778658	162.219	151.837	172.602			gene27362	LOC101116885	NC_019484.2:25324237-25324669	268.515	260.467	276.564			gene8279	MAN2B1	NC_030814.1:98208394-98223571	182.475	180.648	184.302
	gene21993	LOC101104348	NC_019475.2:66342207-66360914	87.1875	84.4398	89.9353			gene23778	NSMCE1	NC_030832.1:24714123-24749217	160.964	150.999	170.929			gene26004	SEPT1	NC_019481.2:26573456-26577288	268.45	265.229	271.672			gene10616	ANXA2	NC_030817.1:53286100-53330542	181.153	178.394	183.913
	gene11100	ATP5I	NC_019463.2:116754560-116756243	87.138	75.5033	98.7728			gene12699	MRPL57	NC_030819.1:51160794-51161452	160.708	146.468	174.949				LOC101107738	NC_019475.2:68348442-68350083	266.327	252.721	279.934			gene1547	CXCR1	NC_030809.1:29583814-29588627	181.128	178.649	183.608
	gene23103	GPSM3	NC_019477.2:26240623-26242770	86.9044	80.3513	93.4574			gene15900	LOC102179869	NC_030823.1:24331729-24332707	160.027	151.193	168.861			gene4110	LOC101117395	NC_019459.2:155873243-155873806	264.44	257.997	270.883			gene519	AP2M1	NC_030808.1:82653119-82662185	180.867	174.657	187.078
	gene12901	LOC101113502	NC_019465.2:84821444-84821899	86.6142	75.0067	98.2218			gene28353	SASH3	NW_017205676.1:2672-16904	159.641	154.777	164.504			gene21062	DYNLL1	NC_019474.2:62427378-62429867	263.629	253.105	274.153			gene10	IFNGR2	NC_030808.1:526089-566698	180.065	174.214	185.916
	gene29009	LOC101120817	NW_014641952.1:2646-5550	86.4549	79.3759	93.534			gene4497	LOC102178422	NC_030811.1:70439047-70439520	158.78	143.873	173.687			gene4859	LOC101103215	NC_019459.2:243685677-243686586	262.303	257.713	266.893			gene23840	C25H16orf54	NC_030832.1:26389706-26392579	179.852	172.726	186.978
	gene15681	MAPKAPK2	NC_019469.2:3780061-3783999	86.366	80.7263	92.0056			gene7931	TIMM13	NC_030814.1:89408588-89409818	157.929	149.118	166.741			gene5795	LOC105606943	NC_019460.2:76379407-76383310	261.534	253.455	269.613			gene26089	LOC106501751	NC_030836.1:46082771-46084661	179.827	172.727	186.926
	gene9498	RGS14	NC_019462.2:36290741-36297963	85.8602	82.5173	89.2032			gene17782	CAPNS1	NC_030825.1:47640869-47647993	157.435	150.642	164.227			gene22958	MEA1	NC_019477.2:16634796-16638749	260.257	248.508	272.005			gene2423	YBX1	NC_030810.1:17249138-17268236	179.652	171.865	187.44
	gene1542	ARHGAP30	NC_019458.2:110478989-110493272	85.5627	81.7142	89.4113			gene13738	LOC102174044	NC_030820.1:73092477-73094817	156.909	144.918	168.901			gene1542	ARHGAP30	NC_019458.2:110478989-110493272	259.093	250.768	267.418			gene25689	ETS1	NC_030836.1:31132057-31274474	178.366	172.618	184.115
	gene12870	EZR	NC_019465.2:81728957-81745642	85.5256	81.3679	89.6833			gene6268	NCAPH2	NC_030812.1:118758894-118768821	156.528	148.487	164.569			gene25616	LOC101116622	NC_019481.2:2288796-2290122	258.007	241.788	274.225			gene4023	LOC108635873	NC_030811.1:14526667-14534863	177.754	169.126	186.382
	gene18453	EMP3	NC_019471.2:53972724-53977214	85.3433	78.0525	92.6342			gene24130	ATP5J2	NC_030832.1:37837861-37842935	154.893	139.385	170.402			gene10653	LOC101122601	NC_019463.2:65813782-65814331	257.973	251.504	264.442			gene22893	LOC102188267	NC_030830.1:41415777-41420873	177.519	174.431	180.608
	gene16155	EFHD2	NC_019469.2:50049203-50066988	85.0855	81.1065	89.0646			gene3789	CD247	NC_030810.1:118818337-118903659	154.807	147.202	162.412			gene264	YBX1	NC_019458.2:16949765-16968916	257.105	247.487	266.724			gene9344	SYK	NC_030815.1:86756777-86861839	177.429	171.284	183.574
	gene11708	LOC101117673	NC_019464.2:34921224-34921986	84.8591	77.2053	92.5129			gene25896	LOC102188021	NC_030836.1:42693932-42695876	154.672	143.803	165.54			gene3536	LOC105611729	NC_019459.2:79452149-79454215	256.807	245.88	267.735			gene1548	CXCR2	NC_030809.1:29608445-29626660	177.235	169.782	184.688
	gene23080	LOC101109492	NC_019477.2:25492305-25497736	84.379	77.2566	91.5013			gene7627	BSG	NC_030814.1:67269855-67276813	153.891	147.465	160.317			gene5624	VAMP8	NC_019460.2:57128652-57131930	255.203	250.027	260.379			gene18541	LOC102174835	NC_030825.1:64698584-64701902	177.075	171.247	182.902
	gene23197	TUBB	NC_019477.2:27268710-27273183	84.3737	80.6877	88.0598			gene4931	ATP5G2	NC_030812.1:26112612-26120763	153.783	140.525	167.042			gene18277	RABAC1	NC_019471.2:50221380-50224129	253.344	246.934	259.753			gene2386	CAP1	NC_030810.1:14742042-14768971	176.409	171.427	181.391
	gene19776	CD44	NC_019472.2:63774814-63828354	84.14	79.006	89.2739			gene2191	SEPT2	NC_030810.1:589826-617922	153.588	149.018	158.159			gene3414	ANXA1	NC_019459.2:63033039-63052789	252.94	249.711	256.169			gene5622	MYH9	NC_030812.1:73416440-73501885	176.209	175.081	177.336
	gene22778	PSMB8	NC_019477.2:7244350-7247355	84.01	76.586	91.4341			gene9187	LOC108636572	NC_030815.1:71219041-71219702	153.061	141.816	164.305			gene7358	C3H12orf57	NC_019460.2:207245397-207247136	252.517	247.026	258.009			gene22513	LOC102170045	NC_030830.1:21973196-21982040	176.1	172.949	179.252
	gene18698	MYADM	NC_019471.2:58709950-58717538	83.8403	80.0965	87.5842			gene24084	TSC22D4	NC_030832.1:36949261-36960221	152.655	147.851	157.458			gene22474	LOC101118481	NC_019476.2:49543749-49544788	250.376	246.255	254.497			gene25171	SPOCK2	NC_030835.1:17454884-17480365	175.644	170.342	180.945
	gene4232	DBI	NC_019459.2:183698238-183703302	83.8237	75.1483	92.4991			gene6121	RPL3	NC_030812.1:109670474-109676709	152.266	145.192	159.34			gene22994	HSP90AB1	NC_019477.2:17749922-17755643	250.365	247.934	252.796			gene20844	PSTPIP1	NC_030828.1:31684942-31729653	175.559	168.853	182.265
	gene15486	H3F3B	NC_019468.2:54766945-54770411	83.7497	80.2444	87.2551			gene18500	PPP6R1	NC_030825.1:63967821-63989241	151.939	146.28	157.598			gene23168	DDX39B	NC_019477.2:26797640-26808818	249.185	246.213	252.157			gene5078	FKBP11	NC_030812.1:30520781-30524239	174.964	170.802	179.126
	gene25562	MRPS34	NC_019481.2:1336107-1336881	83.7377	75.643	91.8324			gene21918	COPG1	NC_030829.1:59071572-59089993	151.661	147.204	156.119			gene9985	LOC105606710	NC_019462.2:58369601-58370306	249.023	243.696	254.35			gene28127	LOC108634938	NW_017194111.1:495-1602	174.026	169.526	178.526
	gene11059	LOC106991221	NC_019463.2:115108049-115113157	83.1869	77.7809	88.5929			gene26075	RNH1	NC_030836.1:45921209-45936419	151.374	143.426	159.322			gene12314	LOC101110066	NC_019465.2:1937349-1942872	247.888	241.348	254.428			gene26043	GRK2	NC_030836.1:45572942-45591993	172.41	170.74	174.079
	gene19666	RPS3	NC_019472.2:52689879-52694624	82.9046	75.9278	89.8815			gene16573	CRKL	NC_030824.1:1265318-1283636	151.295	147.095	155.495			gene22822	LOC101115738	NC_019477.2:8486765-8487283	247.031	240.43	253.633			gene8445	KLF2	NC_030814.1:102077579-102079992	172.331	169.868	174.794
	gene9376	IRF1	NC_019462.2:19428198-19434616	82.8649	77.5165	88.2132			gene13742	SYS1	NC_030820.1:73183875-73201085	151.282	139.515	163.048			gene28810	LOC105605898	NW_014641043.1:0-589	246.97	219.087	274.854			gene23891	LOC100861338	NC_030832.1:27158145-27159511	172.322	168.419	176.225
	gene19470	LOC101106199	NC_019472.2:47505338-47506940	82.6458	74.0728	91.2189			gene26085	LOC108634250	NC_030836.1:46054057-46055390	151.038	139.186	162.89			gene2009	LOC101107153	NC_019458.2:182571279-182579642	245.907	237.806	254.009			gene20014	LOC102190909	NC_030826.1:55044361-55047811	171.942	170.074	173.81
	gene20742	LOC101122981	NC_019474.2:30959044-30959559	82.5917	72.4679	92.7155			gene27181	G6PD	NW_017189522.1:26415-39781	150.231	142.483	157.979			gene5510	PCBP1	NC_019460.2:38098776-38100379	245.528	242.386	248.67			gene5905	SLC2A3	NC_030812.1:99838970-99849221	171.833	169.165	174.502
	gene15435	SEPT9	NC_019468.2:53439308-53619648	82.5803	79.4748	85.6859			gene24133	BUD31	NC_030832.1:37867126-37874511	149.57	139.778	159.361			gene24237	ASRGL1	NC_019478.2:40038613-40061872	244.635	242.261	247.008			gene19157	EIF5A	NC_030826.1:26825719-26830560	171.673	165.882	177.465
	gene9701	RPS15	NC_019462.2:41175747-41176115	82.4228	63.4981	101.347			gene15488	RPS25	NC_030822.1:52758217-52760176	149.043	134.752	163.334			gene5419	LOC101109692	NC_019460.2:33093683-33093965	244.199	231.719	256.68			gene17218	KARS	NC_030825.1:4155877-4169948	171.585	164.543	178.627
	gene9681	CNN2	NC_019462.2:40861660-40869499	82.0405	76.3928	87.6882			gene21283	LOC102185461	NC_030828.1:69141871-69165760	148.746	137.061	160.431			gene8753	COPE	NC_019462.2:4035032-4052644	243.914	240.121	247.708			gene2313	LOC102168967	NC_030810.1:10307740-10308367	171.553	166.967	176.138
	gene26102	NCF1	NC_019481.2:32658441-32673505	81.779	76.5146	87.0434			gene27698	COMT	NW_017189851.1:536276-551328	147.963	137.121	158.806			gene3069	SUSD3	NC_019459.2:28322822-28347221	243.677	235.196	252.158			gene27965	PLP2	NW_017190157.1:105739-108844	170.564	162.776	178.352
	gene22693	XPC	NC_019476.2:57889152-57912458	81.7543	78.6659	84.8426			gene24546	PGAM1	NC_030833.1:32961900-32968741	146.573	140.765	152.38			gene13496	LOC105609918	NC_019466.2:76924788-76934181	243.592	235.893	251.292			gene23451	ATP6V0C	NC_030832.1:1909687-1915124	170.24	167.24	173.24
	gene6029	LOC105612334	NC_019460.2:97014395-97015917	81.5253	71.7247	91.326			gene20011	WBP2	NC_030826.1:54984038-54991588	146.382	138.12	154.643			gene20155	ATP6V0E1	NC_019473.2:4774901-4803014	243.246	238.538	247.955			gene16181	NADK	NC_030823.1:49420421-49440007	169.986	163.1	176.872
	gene24233	LOC101110719	NC_019478.2:39871070-39871627	81.3847	71.9974	90.772			gene13017	LOC102173668	NC_030820.1:16100118-16100552	146.131	130.673	161.589			gene21906	WARS	NC_019475.2:63819404-63846805	243.049	232.777	253.32			gene27380	LOC102180659	NW_017189615.1:12699-14274	169.972	167.405	172.54
	gene9494	PRELID1	NC_019462.2:36198672-36202234	80.9737	75.4439	86.5035			gene16244	EFHD2	NC_030823.1:50547277-50565265	145.926	140.942	150.909			gene14403	UNC119	NC_019468.2:19599296-19604856	241.974	238.427	245.52			gene22540	LTB	NC_030830.1:22250704-22253634	169.472	162.154	176.79
	gene22779	TAP1	NC_019477.2:7248557-7257421	80.8968	77.4565	84.3372			gene16045	TNFRSF1B	NC_030823.1:39982341-40017931	145.13	141.311	148.95			gene5697	LOC101115015	NC_019460.2:60815720-60816424	241.502	236.25	246.754			gene21036	PDIA3	NC_030828.1:54881394-54900908	168.888	161.479	176.297
	gene22804	CUTA	NC_019477.2:7663007-7664635	80.5048	72.0103	88.9994			gene25997	BANF1	NC_030836.1:44502325-44504279	144.886	133.471	156.302			gene24448	PPP1CA	NC_019478.2:44474342-44477796	240.881	237.507	244.255			gene13593	RALY	NC_030820.1:62969107-63053806	168.797	163.33	174.264
	gene956	LOC101118649	NC_019458.2:89854457-89855288	80.4322	73.3907	87.4738			gene24071	GNB2	NC_030832.1:36781992-36787231	144.865	138.72	151.011			gene29295	ND4L	NC_001941.1:9884-10181	240.464	225.157	255.771			gene21267	AKT1	NC_030828.1:68634623-68655992	168.797	163.408	174.186
	gene17039	LOC101115640	NC_019470.2:56686377-56740118	80.0709	76.9733	83.1686			gene9028	SIT1	NC_030815.1:59642801-59645281	144.516	135.437	153.594			gene17174	RALY	NC_019470.2:62705169-62789951	239.191	230.888	247.494			gene26105	LOC100861197	NC_030836.1:46486738-46489886	167.542	164.345	170.738
	gene5002	LOC101109608	NC_019460.2:1779548-1784311	79.9827	72.4376	87.5278			gene4945	PFDN5	NC_030812.1:26458170-26461758	144.254	133.927	154.582			gene6963	LOC101116302	NC_019460.2:174834091-174834563	238.686	231.674	245.697			gene13779	CTSA	NC_030820.1:74158428-74165004	167.462	160.19	174.734
	gene140	LOC106990819	NC_019458.2:9898126-9898475	78.9054	64.6205	93.1903			gene2370	NDUFS5	NC_030810.1:13827868-13833212	143.739	132.17	155.308			gene5649	CD8B	NC_019460.2:58399059-58417695	238.581	235.216	241.945			gene24504	LOC102175922	NC_030833.1:30347409-30349162	167.3	164.909	169.691
	gene22091	CMTM7	NC_019476.2:6739014-6783496	78.8627	73.1658	84.5596			gene7040	SH3BP2	NC_030813.1:116631429-116642287	143.378	138.267	148.489			gene9675	R3HDM4	NC_019462.2:40760232-40769631	238.206	235.295	241.116			gene3406	S100A8	NC_030810.1:103093867-103095109	166.863	162.489	171.238
	gene18421	C5AR1	NC_019471.2:53260517-53274956	78.5424	75.1483	81.9365			gene23840	C25H16orf54	NC_030832.1:26389706-26392579	143.271	135.589	150.954			gene17100	LOC101109556	NC_019470.2:60031384-60031807	237.946	230.235	245.657			gene3275	CDC42SE1	NC_030810.1:100429664-100437323	166.423	161.72	171.125
	gene25766	LITAF	NC_019481.2:10227931-10264927	78.4072	71.9153	84.8992			gene26422	MSN	NW_017189516.1:21335459-21416711	143.081	139.37	146.792				LOC101110577	NC_019460.2:59159874-59195120	235.956	222.815	249.096			gene7627	BSG	NC_030814.1:67269855-67276813	166.26	163.741	168.779
	gene22692	LSM3	NC_019476.2:57880382-57889023	78.3599	70.9082	85.8115			gene20029	GRB2	NC_030826.1:55343145-55409191	143.067	135.62	150.515			gene6873	LOC101119296	NC_019460.2:165320664-165321143	235.308	228.442	242.175			gene15855	RGS2	NC_030823.1:11018201-11021973	166.145	163.797	168.493
	gene24441	ADRBK1	NC_019478.2:44372014-44390504	78.2133	75.104	81.3226			gene14777	SPI1	NC_030822.1:5771037-5787874	141.441	134.222	148.66			gene17021	PSMA7	NC_019470.2:54277849-54281319	235.106	230.321	239.891			gene21284	LOC102168903	NC_030828.1:69098489-69099955	165.386	157.605	173.167
	gene31	LOC105611998	NC_019458.2:1267240-1269990	77.9793	62.6371	93.3215			gene13601	MAP1LC3A	NC_030820.1:63498936-63500710	141.418	131.859	150.976			gene24459	CDK2AP2	NC_019478.2:44570391-44572358	234.373	224.704	244.042			gene23416	MSRB1	NC_030832.1:1413497-1418141	164.886	162.112	167.661
	gene27199	TBL1X	NC_019484.2:6609157-6852332	77.9584	74.0129	81.9039			gene11608	ZFP36L2	NC_030818.1:25386393-25390647	141.333	137.463	145.203			gene16600	LOC101112339	NC_019470.2:20877380-20877841	234.193	227.107	241.28			gene5632	NCF4	NC_030812.1:73945166-73963427	164.536	161.888	167.185
	gene14403	UNC119	NC_019468.2:19599296-19604856	77.8108	72.5545	83.0671			gene27681	DGCR2	NW_017189851.1:201305-228551	141.333	135.297	147.368			gene11343	PSME1	NC_019464.2:20623499-20626183	234.009	223.553	244.466			gene25928	RASGRP2	NC_030836.1:43393265-43407966	163.794	158.482	169.106
	gene28383	LOC101119623	NW_014639047.1:1660-2722	77.7845	71.7254	83.8435			gene2386	CAP1	NC_030810.1:14742042-14768971	140.869	134.967	146.772			gene25600	ATP6V0C	NC_019481.2:1985564-1990152	233.756	224.042	243.471			gene8241	MIR23A	NC_030814.1:97226402-97226477	163.787	69.476	258.098
	gene11339	IRF9	NC_019464.2:20597859-20603191	77.7269	72.5797	82.8741			gene3895	LOC102191609	NC_030811.1:7283712-7286565	140.751	131.348	150.154			gene23175	LOC105614324	NC_019477.2:26927088-26929716	233.578	230.383	236.773			gene8122	EIF3G	NC_030814.1:94576449-94581084	163.061	155.688	170.433
	gene11295	LOC101110145	NC_019464.2:18775709-18834350	77.6333	72.7692	82.4975			gene9999	LOC108636739	NC_030816.1:74029171-74040705	140.463	130.995	149.93			gene14652	TMEM256	NC_019468.2:26673592-26674732	233.336	226.301	240.37			gene9033	TLN1	NC_030815.1:59684746-59716290	162.708	155.969	169.447
	gene24640	IFIT2	NC_019479.2:10732726-10742179	77.1489	74.5819	79.7159			gene21140	EVL	NC_030828.1:64219642-64367155	139.376	133.376	145.377			gene8766	FKBP8	NC_019462.2:4371164-4379470	232.513	228.906	236.12			gene15508	CD3E	NC_030822.1:53321074-53331727	161.379	158.656	164.102
	gene21298	LOC105602968	NC_019474.2:71997099-71998068	76.7428	48.2412	105.244			gene22081	C23H6orf62	NC_030830.1:16901513-16914967	139.197	132.729	145.665			gene24461	GSTP1	NC_019478.2:44590691-44621487	232.483	224.118	240.848			gene16554	LOC102172893	NC_030824.1:607327-616642	161.328	151.85	170.806
	gene6112	DUSP2	NC_019460.2:103954718-103963429	76.4141	72.236	80.5922			gene20036	SUMO2	NC_030826.1:55507302-55516162	139.17	131.309	147.031			gene8467	LOC105613374	NC_019461.2:105520187-105523888	232.155	221.103	243.207			gene22690	HSP90AB1	NC_030830.1:31094596-31100346	160.48	158.601	162.359
	gene18404	CALM3	NC_019471.2:52698738-52707821	76.0254	71.0182	81.0326			gene17329	APRT	NC_030825.1:15415390-15418443	138.851	131.875	145.827			gene27056	LOC100037668	NC_019483.2:31987695-31988179	231.245	224.499	237.992			gene17477	LOC102172558	NC_030825.1:27219289-27219735	160.28	154.461	166.1
	gene16014	ENO1	NC_019469.2:42607707-42622084	76.0007	70.8097	81.1917			gene19808	LOC102178567	NC_030826.1:47812894-47834070	138.597	129.971	147.223			gene15531	SLC9A3R1	NC_019468.2:55570727-55587886	230.349	227.69	233.007			gene21148	WARS	NC_030828.1:64516542-64544214	160.145	153.691	166.598
	gene20129	LCP2	NC_019473.2:2183226-2231084	75.9547	71.486	80.4234			gene27850	SNRPD3	NW_017190051.1:128443-135887	137.981	126.298	149.664			gene9006	CALR	NC_019462.2:10648267-10652111	230.335	227.59	233.081			gene20442	LOC102187166	NC_030827.1:48369919-48370755	160.143	156.477	163.809
	gene2829	ADI1	NC_019459.2:1867238-1874280	75.7816	70.7352	80.828			gene23855	ITGAL	NC_030832.1:26573627-26617187	137.497	131.229	143.766			gene10216	GLRX	NC_019462.2:92397349-92397464	229.626	176.101	283.151			gene11109	PSME1	NC_030817.1:80418159-80420956	159.425	152.195	166.656
	gene26220	TSC22D4	NC_019481.2:35940625-35950265	75.5383	71.2712	79.8055			gene27465	LZTR1	NW_017189662.1:7206-19757	137.472	130.815	144.129			gene22222	BRK1	NC_019476.2:16659118-16665801	228.976	220.059	237.893			gene12757	ALOX5AP	NC_030819.1:56578138-56601633	158.966	155.372	162.559
	gene763	RPL5	NC_019458.2:69149038-69157746	75.2407	70.807	79.6745			gene3887	LOC102171786	NC_030811.1:6924555-7005122	137.383	130.947	143.819			gene9016	PRDX2	NC_019462.2:10759012-10762107	228.781	220.177	237.385			gene7787	PDLIM7	NC_030814.1:71621897-71642046	158.917	154.656	163.178
	gene18039	CD22	NC_019471.2:45027892-45041965	75.2198	71.1255	79.314			gene1255	ZDHHC18	NC_030809.1:9599476-9625471	137.292	133.024	141.559			gene18888	CHMP2A	NC_019471.2:62526126-62529092	228.236	219.019	237.452			gene20649	LOC102179985	NC_030828.1:19269666-19277860	157.467	155.316	159.618
	gene14643	EIF5A	NC_019468.2:26604864-26609847	75.1143	64.5905	85.6382			gene7033	MXD4	NC_030813.1:116174980-116188696	137.15	131.402	142.899			gene12037	LOC105615745	NC_019464.2:72548793-72549259	227.169	220.264	234.074			gene25957	CAPN1	NC_030836.1:43821209-43848956	157.248	153.306	161.19
	gene22237	ARPC4	NC_019476.2:16846419-16856274	74.7749	70.2662	79.2836			gene6889	HNRNPD	NC_030813.1:97606902-97623940	135.536	127.361	143.711			gene24252	UBXN1	NC_019478.2:40294095-40296696	226.544	217.177	235.911			gene7858	LOC102175205	NC_030814.1:82415863-82416739	157.056	153.528	160.584
	gene24403	RAB1B	NC_019478.2:43517586-43524832	74.7661	70.9145	78.6177			gene14380	LY6E	NC_030821.1:80615438-80619402	135.511	128.587	142.434			gene24104	LOC101117120	NC_019478.2:32140304-32140776	226.407	219.581	233.233			gene26422	MSN	NW_017189516.1:21335459-21416711	157.029	155.586	158.472
	gene10609	RPL9	NC_019463.2:58466649-58471427	74.3274	68.8883	79.7664			gene9896	RPS12	NC_030816.1:58088822-58092096	135.447	123.549	147.345			gene21731	LOC101104787	NC_019475.2:45144811-45145856	226.336	222.432	230.241			gene26104	LOC102184041	NC_030836.1:46459186-46461902	157.011	151.219	162.803
	gene20087	MS4A7	NC_019472.2:80012481-80030756	74.2847	68.3061	80.2633			gene28911	COX2	NC_005044.2:7015-7699	135.333	124.98	145.687			gene11995	LOC101116579	NC_019464.2:67977398-67978134	226.221	221.294	231.149			gene1248	HMGN2	NC_030809.1:9308402-9312119	156.998	149.986	164.009
	gene3055	MIRLET7A	NC_019459.2:27329963-27330043	73.9654	0	284.873			gene19241	RPL26	NC_030826.1:27715312-27720711	135.152	124.293	146.011			gene15803	PPIA	NC_019469.2:25650251-25650921	224.555	219.334	229.776			gene28277	GDI1	NW_017201244.1:29953-36007	156.338	154.459	158.218
		LOC106991273	NC_019464.2:22509885-22510555	73.5876	27.5803	119.595			gene10084	EZR	NC_030816.1:82455136-82500665	134.933	127.762	142.104			gene25974	PPP4C	NC_019481.2:26208458-26216496	224.235	220.913	227.558			gene8268	JUNB	NC_030814.1:98107927-98109770	155.936	153.689	158.183
	gene7484	LOC101119130	NC_019460.2:213291079-213334262	73.4958	71.2991	75.6924			gene21276	GPR132	NC_030828.1:68844402-68853448	134.745	128.125	141.364			gene6442	TMBIM6	NC_019460.2:136178307-136193147	223.572	215.564	231.579			gene9261	HNRNPK	NC_030815.1:77011075-77023300	155.766	151.452	160.081
	gene1220	S100A10	NC_019458.2:100734629-100746661	73.4711	68.5387	78.4035			gene12484	LOC102182048	NC_030818.1:106144919-106156303	133.972	127.981	139.963			gene24452	PTPRCAP	NC_019478.2:44508676-44511298	222.198	218.942	225.455			gene22799	PIM1	NC_030830.1:37687984-37693465	155.69	153.91	157.471
	gene25369	LOC101115926	NC_019480.2:49276576-49281126	73.1656	65.8538	80.4773			gene18922	UNC119	NC_030826.1:19838816-19844461	133.956	127.401	140.512			gene9673	CFD	NC_019462.2:40735878-40738461	220.029	216.542	223.517			gene1228	STMN1	NC_030809.1:8769308-8797830	155.474	149.008	161.941
	gene1369	LAMTOR2	NC_019458.2:104547640-104550728	72.912	64.9437	80.8803			gene7916	MOB3A	NC_030814.1:89102713-89121739	133.759	128.851	138.666			gene9156	ACP5	NC_019462.2:13519925-13523538	219.534	210.464	228.605			gene7905	IRF1	NC_030814.1:88630485-88637730	155.421	148.709	162.133
	gene8465	LOC101120322	NC_019461.2:105483101-105519112	72.6948	65.5265	79.863			gene16511	PTPN7	NC_030823.1:78900063-78909263	133.71	127.103	140.317			gene18603	NKG7	NC_019471.2:56274100-56275602	218.611	215.279	221.944			gene22084	FAM65B	NC_030830.1:16972799-17082345	154.786	150.705	158.866
	gene26714	ANXA11	NC_019482.2:34889702-34931923	72.4242	68.3926	76.4558				LOC102179160	NC_030811.1:70199914-70225014	133.666	106.339	160.994			gene23082	DQA	NC_019477.2:25589670-25595948	217.305	213.108	221.502			gene10601	LOC102184991	NC_030817.1:51633730-51634487	154.75	150.906	158.595
	gene24569	IFITM5	NC_019478.2:49662834-49692138	72.407	65.0045	79.8096			gene3884	LOC102170866	NC_030811.1:6864728-6871784	133.288	127.787	138.789			gene16343	LOC101103412	NC_019469.2:68888965-68889360	216.964	209.097	224.831			gene13371	SIRPA	NC_030820.1:52531895-52576700	154.744	150.055	159.433
	gene15284	ICAM2	NC_019468.2:47573824-47592397	72.4011	66.3098	78.4924			gene20649	LOC102179985	NC_030828.1:19269666-19277860	133.171	127.9	138.443			gene28830	LOC101105316	NW_014641101.1:7963-11055	216.672	212.643	220.701			gene1292	PTAFR	NC_030809.1:10748806-10776161	154.573	153.059	156.087
	gene17497	KARS	NC_019471.2:2292969-2305368	72.0029	68.1407	75.8651			gene13730	YWHAB	NC_030820.1:72821955-72843805	132.345	127.985	136.706			gene7023	NCF4	NC_019460.2:179868272-179886464	216.321	206.941	225.701			gene5015	DAZAP2	NC_030812.1:28223828-28228169	154.416	147.705	161.127
	gene27696	LOC101102537	NC_019484.2:60335421-60335863	71.9986	61.1373	82.8599			gene6678	LOC102174549	NC_030813.1:70938815-70939404	131.92	120.515	143.325			gene24233	LOC101110719	NC_019478.2:39871070-39871627	214.593	208.792	220.394			gene18130	C5AR1	NC_030825.1:55346875-55360750	154.359	152.365	156.354
	gene22522	RHOA	NC_019476.2:50663411-50709767	71.9537	66.7901	77.1172			gene1260	NUDC	NC_030809.1:9685907-9699801	131.642	125.119	138.165			gene15989	PGD	NC_019469.2:41220409-41235091	214.127	211.479	216.774			gene19962	SEPT9	NC_030826.1:53705332-53886033	154.16	150.415	157.905
	gene4936	NECAP2	NC_019459.2:248480875-248494400	71.8538	67.9244	75.7832				LOC108636897	NC_030817.1:78630023-78630654	131.573	56.1295	207.016			gene6943	LOC101112471	NC_019460.2:172603802-172604245	212.109	205.144	219.073			gene1538	LOC102191473	NC_030809.1:29420178-29420513	153.519	145.837	161.201
	gene27166	CD99	NC_019484.2:1161863-1225875	71.7179	68.8589	74.5769			gene5356	MYL6	NC_030812.1:56536623-56539821	131.336	120.391	142.281			gene7582	SMDT1	NC_019460.2:216821634-216825229	212.09	206.985	217.195			gene23811	BOLA2B	NC_030832.1:26040614-26041453	153.483	147.824	159.143
	gene21175	SF3A1	NC_019474.2:68873492-68892224	71.5659	68.3884	74.7435			gene14272	CEBPD	NC_030821.1:62920427-62922029	131.215	125.29	137.139			gene961	LOC101108801	NC_019458.2:90197811-90199325	211.512	205.509	217.516			gene16701	DYNLL1	NC_030824.1:8332381-8334865	153.304	149.375	157.232
	gene1674	IFNGR2	NC_019458.2:120169741-120202847	71.4003	66.6058	76.1947			gene8279	MAN2B1	NC_030814.1:98208394-98223571	130.95	126.806	135.094			gene26216	SAP25	NC_019481.2:35846445-35848372	211.032	201.75	220.314			gene19371	LOC102175795	NC_030826.1:35231814-35238057	152.812	147.038	158.586
		-	NC_001941.1:3766-3838	71.3624	0	285.45			gene27323	FBXW5	NW_017189579.1:2090-6499	130.845	124.842	136.849			gene23859	LOC101114987	NC_019478.2:14488393-14490306	211.026	207.104	214.947			gene10281	NPC2	NC_030817.1:17337866-17347457	152.173	146.973	157.373
	gene3711	BLK	NC_019459.2:104148651-104202931	71.3056	67.7926	74.8187			gene496	LOC102180154	NC_030808.1:81856961-81857697	130.679	121.071	140.287			gene25571	MSRB1	NC_019481.2:1490144-1494900	210.766	207.553	213.979			gene21923	RPN1	NC_030829.1:59192233-59204302	151.609	149.619	153.599
	gene20144	STK10	NC_019473.2:3876957-4006684	71.125	67.3629	74.8872			gene3457	PBXIP1	NC_030810.1:104493677-104505157	130.606	124.539	136.673			gene18421	C5AR1	NC_019471.2:53260517-53274956	210.596	208.46	212.733			gene16180	GNB1	NC_030823.1:49340121-49415855	151.578	146.261	156.896
	gene145	LOC101109655	NC_019458.2:10172654-10173448	71.0156	64.2346	77.7967			gene9515	GSN	NC_030815.1:110386503-110448049	130.332	123.957	136.707			gene9305	MAP2K2	NC_019462.2:17415028-17439820	210.497	202.834	218.16			gene27802	RASA3	NW_017189962.1:460403-542450	150.355	145.247	155.463
	gene15677	LOC101117178	NC_019469.2:3598934-3632148	70.8553	67.962	73.7485			gene21706	GNAI2	NC_030829.1:50180962-50201171	129.468	124.629	134.308			gene4971	EDF1	NC_019460.2:820201-823410	210.408	205.054	215.762			gene8242	MIR27A	NC_030814.1:97226577-97226660	150.334	75.2816	225.386
	gene13247	LYN	NC_019466.2:35865154-35974294	70.6538	67.0994	74.2081			gene15357	LOC102170250	NC_030822.1:38651100-38652649	129.248	123.253	135.244			gene11378	LOC101123213	NC_019464.2:21430441-21431195	209.878	204.778	214.979			gene21957	SERPINB1	NC_030830.1:1545425-1554319	150.152	145.151	155.152
	gene7755	GNG11	NC_019461.2:11115792-11120762	70.3946	62.1075	78.6817				LOC108635900	NC_030811.1:70113947-70114582	129.245	0	494.839			gene7036	CYTH4	NC_019460.2:180300187-180330781	209.35	200.897	217.803			gene12056	RHOB	NC_030818.1:78108327-78108918	150.141	145.661	154.62
	gene8154	SRI	NC_019461.2:72283565-72307498	69.8312	62.6637	76.9986				-	NC_005044.2:6946-7014	129.245	0	387.735			gene11464	RNASE4	NC_019464.2:23555426-23579721	207.624	200.269	214.979			gene14926	LOC102175602	NC_030822.1:27103644-27104139	150.114	144.974	155.255
	gene9334	S1PR4	NC_019462.2:18144905-18147752	69.766	66.5997	72.9323			gene3448	IL6R	NC_030810.1:103968957-104023983	129.242	126.084	132.4			gene28385	DQA	NW_014639070.1:0-3729	206.45	202.161	210.739			gene17727	USF2	NC_030825.1:46809521-46819255	149.972	144.173	155.771
	gene16448	RABIF	NC_019469.2:77930089-77935874	69.3553	65.4234	73.2872			gene1095	NECAP2	NC_030809.1:486513-500217	128.863	123.777	133.948			gene16111	LOC101107036	NC_019469.2:49144032-49145840	205.477	202.793	208.16			gene8557	GMIP	NC_030814.1:105057954-105067485	148.873	142.782	154.965
	gene5860	RPL10	NC_019460.2:82611054-82611429	68.6768	56.3956	80.958			gene7858	LOC102175205	NC_030814.1:82415863-82416739	128.728	120.193	137.263			gene8280	LOC101103150	NC_019461.2:90335423-90335916	205.476	199.214	211.738			gene17843	HNRNPL	NC_030825.1:49446325-49460673	148.873	142.839	154.906
	gene17405	RNF114	NC_019470.2:77430489-77443694	68.6704	65.2718	72.0691			gene21036	PDIA3	NC_030828.1:54881394-54900908	128.647	120.676	136.618			gene25573	NDUFB10	NC_019481.2:1504327-1506670	205.19	200.194	210.185			gene8096	TRAPPC5	NC_030814.1:93905666-93908043	147.732	140.777	154.688
	gene18373	VASP	NC_019471.2:52065897-52078176	68.5217	64.4203	72.623			gene27326	EDF1	NW_017189579.1:37167-40719	127.947	119.662	136.233			gene1930	LOC106990825	NC_019458.2:172322211-172322761	205.139	199.414	210.864			gene8067	MYO1F	NC_030814.1:93268495-93304617	146.753	145.322	148.184
	gene25819	RPS15A	NC_019481.2:16387097-16392546	68.521	58.3062	78.7357			gene19371	LOC102175795	NC_030826.1:35231814-35238057	127.564	117.318	137.81			gene28893	LOC101119027	NW_014641455.1:19-2075	205.031	201.401	208.661			gene8214	PKN1	NC_030814.1:96697197-96726253	146.504	140.63	152.379
	gene13833	LOC101110773	NC_019467.2:29433046-29434884	68.4976	64.3875	72.6078			gene12296	ZDHHC12	NC_030818.1:98756396-98759893	127.3	118.492	136.107			gene16048	RPL22	NC_019469.2:45174613-45180637	204.999	201.375	208.623			gene14395	EEF1D	NC_030821.1:80920571-80933270	146.348	139.718	152.978
	gene18435	SEPW1	NC_019471.2:53612950-53617260	68.3737	61.2544	75.493			gene8520	KXD1	NC_030814.1:104131401-104138929	126.925	118.764	135.087			gene19124	JAML	NC_019472.2:28343125-28373767	204.899	196.148	213.65			gene3264	CTSS	NC_030810.1:100162382-100186903	145.813	139.907	151.72
	gene14988	ARL5C	NC_019468.2:39187643-39194130	68.1692	62.749	73.5895			gene6160	SNU13	NC_030812.1:111664257-111674978	126.852	120.679	133.024			gene6333	PCBP2	NC_019460.2:132720667-132742192	203.062	199.089	207.036			gene329	HCLS1	NC_030808.1:65788736-65821820	145.759	143.729	147.788
	gene6458	LOC106990101	NC_019460.2:136747896-136749922	68.097	63.67	72.524			gene27189	TPRA1	NW_017189526.1:6031-15153	126.346	119.414	133.277			gene9499	LOC105611551	NC_019462.2:36298923-36299844	201.747	185.829	217.666			gene20011	WBP2	NC_030826.1:54984038-54991588	145.589	139.95	151.227
	gene21045	ALDH2	NC_019474.2:61938601-61963465	68.0624	64.3128	71.812			gene3369	S100A11	NC_030810.1:101825754-101830579	126.123	115.094	137.152			gene25629	HCFC1R1	NC_019481.2:2418000-2418895	201.566	191.719	211.413			gene15382	EIF4G2	NC_030822.1:40483273-40494785	145.473	140.41	150.537
	gene19856	SPI1	NC_019472.2:75323427-75338482	68.0025	63.501	72.504			gene14422	HSF1	NC_030821.1:81310094-81328764	125.763	119.635	131.892			gene24316	PRDX5	NC_019478.2:41815264-41818292	201.369	197.394	205.343			gene21655	TWF2	NC_030829.1:48751705-48760850	145.297	143.014	147.581
	gene9499	LOC105611551	NC_019462.2:36298923-36299844	67.9057	43.8498	91.9615			gene22799	PIM1	NC_030830.1:37687984-37693465	125.475	121.204	129.745			gene22522	RHOA	NC_019476.2:50663411-50709767	201.142	192.854	209.43			gene8702	LOC108636537	NC_030815.1:10834883-10836657	145.224	143.004	147.445
	gene19296	LOC101107729	NC_019472.2:43201304-43202719	67.4635	62.8216	72.1053			gene28277	GDI1	NW_017201244.1:29953-36007	124.981	120.491	129.471			gene12284	CALM1	NC_019464.2:98816577-98821719	200.803	197.601	204.006			gene22644	LOC102168398	NC_030830.1:26653589-26654323	145.127	141.346	148.908
	gene1474	IFI16	NC_019458.2:108126184-108190409	67.2434	62.7659	71.7208			gene21908	IQSEC1	NC_030829.1:58696228-58833109	124.955	119.597	130.312			gene21508	CTSH	NC_019475.2:24191801-24213621	200.783	197.619	203.948			gene25531	LDH-A	NC_030836.1:25683920-25695935	145.114	139.96	150.268
	gene18708	U2AF2	NC_019471.2:59031860-59041572	67.188	63.3856	70.9903			gene12435	RABL6	NC_030818.1:104543181-104561986	124.592	120.113	129.07			gene8307	ATP6V1F	NC_019461.2:92868916-92871683	200.698	196.136	205.261			gene20486	DAP	NC_030827.1:62535220-62598456	145.023	143.086	146.96
	gene17172	CHMP4B	NC_019470.2:62553446-62600520	67.1091	61.3859	72.8322			gene14495	LOC102178843	NC_030822.1:1232-8752	124.457	113.347	135.566			gene9112	ICAM3	NC_019462.2:12490694-12499218	199.433	197.202	201.663			gene1855	LOC108638047	NC_030809.1:91856862-91857497	144.888	140.72	149.056
	gene2672	PDXK	NC_019458.2:261702590-261710888	66.7461	60.9819	72.5103			gene21340	CMTM6	NC_030829.1:6822778-6844797	124.446	120.251	128.64			gene26233	LAMTOR4	NC_019481.2:36111311-36114630	198.972	194.05	203.894			gene22534	DDX39B	NC_030830.1:22205944-22217016	144.57	138.211	150.929
	gene4593	SP140	NC_019459.2:231312139-231391644	66.6849	62.7082	70.6616			gene14431	VPS28	NC_030821.1:81422739-81428099	124.068	114.909	133.227			gene25483	SNRNP25	NC_019481.2:54526-56631	198.399	193.556	203.243			gene22510	LOC102176782	NC_030830.1:21923363-21926943	143.725	137.334	150.117
	gene22558	SHISA5	NC_019476.2:51321586-51344539	66.6614	62.6367	70.686			gene5329	NACA	NC_030812.1:56095590-56107187	123.83	114.852	132.808				LOC101119889	NW_014639930.1:6284-6825	198.365	168.748	227.982			gene7459	CYSTM1	NC_030814.1:59064020-59134162	143.026	136.934	149.119
	gene7012	MYH9	NC_019460.2:179333636-179411124	66.3554	64.451	68.2597			gene6902	PLAC8	NC_030813.1:98339602-98373345	123.772	115.26	132.285			gene7016	EIF3D	NC_019460.2:179541095-179555816	197.19	188.812	205.569			gene17937	TGFB1	NC_030825.1:51418422-51434470	142.931	137.804	148.059
	gene21827	RIN3	NC_019475.2:56137677-56231051	66.1147	63.4632	68.7662			gene15508	CD3E	NC_030822.1:53321074-53331727	123.546	117.216	129.876			gene9096	C5H19orf66	NC_019462.2:12277370-12281334	196.215	187.468	204.963			gene25907	FERMT3	NC_030836.1:42933573-42951483	142.903	137.726	148.081
	gene16943	SNRPB	NC_019470.2:51915152-51923842	66.1106	59.9106	72.3106			gene25904	TBC1D10C	NC_030836.1:42784120-42785245	123.101	114.569	131.632			gene2299	RPL22L1	NC_019458.2:214488058-214491872	196.171	191.066	201.276			gene7305	TNIP1	NC_030814.1:48067013-48111788	142.465	138.868	146.062
		LOC101107738	NC_019475.2:68348442-68350083	66.0871	48.8413	83.3329			gene18897	LOC102187672	NC_030826.1:18922189-18932806	122.842	114.047	131.637			gene8991	C5H19orf53	NC_019462.2:9915085-9920515	195.772	186.877	204.666			gene1255	ZDHHC18	NC_030809.1:9599476-9625471	142.345	140.725	143.966
	gene4516	LOC101113571	NC_019459.2:220239118-220241084	66.0803	57.141	75.0197			gene17723	FXYD5	NC_030825.1:46705804-46717312	122.658	113.875	131.441			gene1199	PSMB4	NC_019458.2:100117951-100120264	195.702	191.808	199.596			gene18297	ETFB	NC_030825.1:58452559-58465286	141.899	138.614	145.184
	gene19130	CD3G	NC_019472.2:28486480-28498431	65.8357	61.4283	70.2431			gene19893	MCRIP1	NC_030826.1:50421064-50429102	122.433	114.497	130.369			gene22237	ARPC4	NC_019476.2:16846419-16856274	194.971	192.168	197.774			gene5625	EIF3D	NC_030812.1:73623064-73637774	141.634	135.569	147.698
	gene21663	LOC101113279	NC_019475.2:33705095-33715346	65.7052	59.5961	71.8143				LOC102179662	NC_030817.1:77992828-77994763	121.587	13.3457	229.828			gene22938	CCND3	NC_019477.2:15720240-15724840	194.339	189.55	199.129			gene13807	PREX1	NC_030820.1:76376955-76555882	141.058	139.996	142.121
	gene11096	LOC101108322	NC_019463.2:116680116-116680524	65.5914	54.5908	76.5921			gene24091	PVRIG	NC_030832.1:37061863-37063610	121.373	115.142	127.605			gene22439	TWF2	NC_019476.2:48641846-48650136	193.796	190.786	196.807			gene4911	NFE2	NC_030812.1:25509204-25516460	140.966	138.698	143.234
		-	NC_001941.1:7705-7773	65.5701	0	327.85			gene5960	PTPN6	NC_030812.1:102429792-102445365	121.19	114.316	128.065			gene3357	SIT1	NC_019459.2:52626940-52628490	192.526	189.153	195.899			gene18458	MYADM	NC_030825.1:63312320-63314712	140.439	138.601	142.277
	gene16366	LOC101119659	NC_019469.2:70149539-70150703	65.4253	58.8633	71.9873				LOC108637842	NC_030824.1:532111-532765	121.081	0	288.858			gene16905	C13H20orf27	NC_019470.2:50672625-50685624	192.277	188.995	195.558			gene21917	CNBP	NC_030829.1:59012877-59071016	139.522	135.529	143.514
	gene12868	DYNLT1	NC_019465.2:81620697-81627757	65.2151	58.088	72.3422			gene19786	LOC108638228	NC_030826.1:46882461-46882798	120.36	101.981	138.739			gene11339	IRF9	NC_019464.2:20597859-20603191	192.274	184.78	199.768			gene26385	UBA1	NW_017189516.1:19693452-19715485	138.844	134.213	143.475
	gene15012	ORMDL3	NC_019468.2:39783813-39790455	65.2068	59.8473	70.5664			gene8051	TNFSF14	NC_030814.1:92670733-92674778	120.157	111.733	128.581			gene20891	RILPL2	NC_019474.2:51742874-51770993	192.157	184.836	199.478			gene1301	LOC102180089	NC_030809.1:11048950-11051265	138.71	135.042	142.379
	gene932	C1H1orf162	NC_019458.2:87907564-87913043	64.9294	60.508	69.3508			gene20876	CSK	NC_030828.1:33323135-33342373	119.098	112.623	125.572			gene22091	CMTM7	NC_019476.2:6739014-6783496	192.095	188.669	195.521			gene25958	LOC108634231	NC_030836.1:43836058-43837077	137.97	134.959	140.981
	gene4859	LOC101103215	NC_019459.2:243685677-243686586	64.8758	58.928	70.8235			gene24351	RGS10	NC_030833.1:12317354-12357120	118.185	108.903	127.467			gene19202	LOC101118727	NC_019472.2:33423626-33424176	191.945	186.413	197.478			gene27943	FLNA	NW_017190151.1:9847-35022	137.802	133.835	141.768
	gene3099	LOC100125610	NC_019459.2:31032760-31034517	64.8507	60.8508	68.8506			gene16154	TPRG1L	NC_030823.1:47983830-47987524	117.923	110.842	125.005			gene4725	LOC101110916	NC_019459.2:238007502-238009116	191.679	163.591	219.767			gene6790	JCHAIN	NC_030813.1:86551094-86560860	137.57	134.989	140.15
	gene8529	LOC101120236	NC_019461.2:107256565-107258319	64.5812	60.5705	68.5919			gene6163	SREBF2	NC_030812.1:111788194-111853028	117.741	114.765	120.717			gene15536	LOC101103658	NC_019468.2:55719313-55722917	191.659	188.685	194.633			gene17196	LOC106501714	NC_030825.1:3181424-3181825	137.512	131.547	143.478
	gene24217	SDHAF2	NC_019478.2:39230307-39239855	64.5635	59.6964	69.4306			gene9128	LOC102189480	NC_030815.1:65806237-65806835	117.668	107.023	128.312			gene9059	LOC101109701	NC_019462.2:11575191-11576109	191.418	187.269	195.566			gene4359	HNRNPA2B1	NC_030811.1:50469471-50479267	136.773	132.279	141.267
	gene2934	TXN	NC_019459.2:13063649-13075595	64.4698	55.6168	73.3229			gene18828	CCL5	NC_030826.1:14157360-14164201	117.638	109.269	126.007			gene27916	BCAP31	NC_019484.2:77594658-77622662	191.272	187.749	194.795			gene14075	EIF3H	NC_030821.1:34390311-34489552	136.695	134.037	139.352
	gene10653	LOC101122601	NC_019463.2:65813782-65814331	64.3021	55.7546	72.8497			gene23801	ATXN2L	NC_030832.1:25882229-25894280	117.637	113.042	122.232			gene4793	STMN1	NC_019459.2:240036979-240064849	191.141	183.189	199.093			gene3738	FCRLA	NC_030810.1:112247339-112253716	136.489	133.859	139.12
	gene24452	PTPRCAP	NC_019478.2:44508676-44511298	64.1656	59.6239	68.7074			gene27262	LOC102169433	NW_017189554.1:14149-41593	117.442	112.468	122.416			gene22797	TAPBP	NC_019477.2:7541529-7551495	191.061	184.624	197.498			gene19948	SOCS3	NC_030826.1:53046048-53049424	135.875	134.217	137.533
	gene2815	ACP1	NC_019459.2:200566-215420	64.1079	57.4551	70.7606			gene20032	MIF4GD	NC_030826.1:55445297-55449816	117.411	109.174	125.648			gene27883	UBL4A	NC_019484.2:77061031-77063718	190.826	186.32	195.333			gene7325	CSF1R	NC_030814.1:49005728-49037330	135.624	134.224	137.024
	gene17364	CTSA	NC_019470.2:74066804-74073514	64.0052	59.3275	68.6829			gene19730	LOC102185035	NC_030826.1:44039605-44040204	117.383	106.765	128.001			gene1158	MCL1	NC_019458.2:99372760-99376956	190.546	188.692	192.4			gene9923	IFNGR1	NC_030816.1:62196586-62220421	135.439	129.5	141.377
	gene15590	GNA13	NC_019468.2:60744613-60777667	63.9221	61.0774	66.7668				-	NC_005044.2:1091-2664	116.905	111.249	122.56			gene8529	LOC101120236	NC_019461.2:107256565-107258319	189.69	187.064	192.316			gene19815	LOC102178854	NC_030826.1:47980045-47980469	135.147	117.711	152.584
	gene6711	STAT6	NC_019460.2:162024349-162039192	63.7069	60.3371	67.0768			gene2212	COPS9	NC_030810.1:1421494-1426071	116.577	103.871	129.282			gene17182	DYNLRB1	NC_019470.2:63339113-63356987	189.526	182.122	196.93			gene19721	GRN	NC_030826.1:43786654-43793766	135.022	133.129	136.915
	gene23200	PPP1R18	NC_019477.2:27295359-27304933	63.6641	61.0875	66.2408				-	NC_005044.2:15295-15365	116.568	0	448.514			gene26211	MOSPD3	NC_019481.2:35813872-35816895	188.961	181.351	196.571			gene9961	SF3B5	NC_030816.1:68534977-68535689	134.477	128.742	140.212
	gene7764	LOC101115117	NC_019461.2:12011121-12012512	63.5165	58.9901	68.0429			gene17218	KARS	NC_030825.1:4155877-4169948	116.526	109.729	123.323			gene11742	ARF6	NC_019464.2:39939131-39941375	188.727	180.778	196.676			gene22749	CCND3	NC_030830.1:33012418-33107462	134.341	129.94	138.743
	gene1222	S100A11	NC_019458.2:100775672-100780470	63.2515	54.6864	71.8165			gene6264	LOC108636123	NC_030812.1:118716306-118729836	116.066	112.252	119.879			gene8333	LOC101118607	NC_019461.2:94466493-94467326	188.721	184.58	192.862			gene21339	CMTM7	NC_030829.1:6721309-6765504	134.261	128.41	140.112
	gene12281	PSMC1	NC_019464.2:98687543-98696003	63.1612	58.3598	67.9627			gene27350	KIF21B	NW_017189590.1:12095-52829	115.515	110.046	120.983			gene7035	RAC2	NC_019460.2:180251581-180270054	187.771	186.009	189.533			gene18100	PGLYRP1	NC_030825.1:54562176-54566408	133.756	130.3	137.212
	gene13513	RPL30	NC_019466.2:78639020-78642474	63.0886	54.3395	71.8377			gene24312	LOC102181054	NC_030833.1:8676349-8677062	115.43	106.169	124.691				LOC101119801	NW_014640935.1:1333-2017	187.498	130.205	244.79			gene5800	HEBP1	NC_030812.1:95502461-95542185	133.734	131.008	136.46
	gene7573	SREBF2	NC_019460.2:216609026-216672985	63.0545	60.847	65.262			gene25689	ETS1	NC_030836.1:31132057-31274474	115.319	109.704	120.935			gene2934	TXN	NC_019459.2:13063649-13075595	187.365	181.687	193.043			gene8519	FKBP8	NC_030814.1:104108073-104118328	133.453	128.953	137.953
	gene18433	GLTSCR2	NC_019471.2:53587493-53595601	62.945	58.5052	67.3848			gene8039	KHSRP	NC_030814.1:92446375-92457933	115.182	109.615	120.75			gene13843	ALOX5AP	NC_019467.2:30338754-30366866	187.019	180.04	193.998			gene18127	LOC102178104	NC_030825.1:55295193-55295987	133.342	129.897	136.786
	gene7569	SNU13	NC_019460.2:216484312-216494641	62.9385	58.5869	67.2901			gene25931	MAP4K2	NC_030836.1:43446208-43464755	114.974	108.989	120.959			gene26176	FIS1	NC_019481.2:35332195-35343949	186.217	182.665	189.769			gene22079	F13A1	NC_030830.1:16707926-16848171	133.333	131.951	134.715
	gene17610	LOC101106452	NC_019471.2:13359487-13367802	62.8777	56.8631	68.8923			gene12456	ARRDC1	NC_030818.1:105729006-105736643	114.519	107.275	121.762			gene20944	ARPC3	NC_019474.2:53880707-53891696	186.122	182.303	189.94			gene26086	LOC108634238	NC_030836.1:46057924-46059007	133.172	129.215	137.13
	gene5830	LOC101112892	NC_019460.2:79950484-79951315	62.7694	56.6114	68.9273			gene1680	LOC102183112	NC_030809.1:49500120-49500814	114.471	105.037	123.904			gene21806	HYPK	NC_019475.2:54307458-54309094	185.979	181.073	190.885			gene8509	JUND	NC_030814.1:103851766-103853616	131.64	129.576	133.703
	gene17057	RBM38	NC_019470.2:57955385-57969815	62.6493	57.9061	67.3926			gene6052	FBXL14	NC_030812.1:107035063-107037963	114.231	110.249	118.214			gene11812	ANXA2	NC_019464.2:46809568-46854425	185.769	177.686	193.852			gene14602	UBE2L6	NC_030822.1:2455780-2469358	131.545	125.509	137.581
	gene23215	LOC106991793	NC_019477.2:27591208-27601956	62.4679	56.7265	68.2093			gene21339	CMTM7	NC_030829.1:6721309-6765504	114.224	106.432	122.016			gene28741	LOC106992022	NW_014640701.1:2123-2872	185.438	181.044	189.831			gene23795	CD19	NC_030832.1:25807728-25819540	131.302	127.428	135.176
	gene4159	LOC101123186	NC_019459.2:165081476-165082011	62.2957	53.7406	70.8509			gene18933	RPL23A	NC_030826.1:19975332-19978239	113.507	103.149	123.865			gene16110	AURKAIP1	NC_019469.2:49142474-49148694	185.265	178.379	192.151			gene27937	CSF2RA	NW_017190147.1:574496-603737	131.23	127.522	134.937
	gene11387	LRP10	NC_019464.2:21564397-21569435	62.1894	58.207	66.1718			gene24040	FIS1	NC_030832.1:36369682-36373330	113.495	104.815	122.176			gene27051	EIF4EBP1	NC_019483.2:31872102-31896181	185.083	181.114	189.052			gene8666	CTSB	NC_030815.1:7428147-7449087	130.814	126.931	134.696
	gene24387	CTSW	NC_019478.2:43194046-43197483	62.143	57.6249	66.6611			gene11051	LOC102182508	NC_030817.1:78732932-79218325	113.454	103.762	123.145			gene1785	LOC101123264	NC_019458.2:142527874-142666149	185.001	179.197	190.805			gene25103	ANXA11	NC_030835.1:10492107-10534261	130.499	128.757	132.241
	gene16343	LOC101103412	NC_019469.2:68888965-68889360	62.0739	51.0133	73.1345			gene28168	LOC102177285	NW_017195490.1:1282-4814	113.421	105.913	120.928			gene17713	LOC105601845	NC_019471.2:21981284-21981610	184.746	175.746	193.747			gene4323	LOC102175092	NC_030811.1:43755665-43757565	130.088	126.558	133.619
	gene6404	DAZAP2	NC_019460.2:134642374-134646637	61.6735	57.1875	66.1595			gene6166	TNFRSF13C	NC_030812.1:111868473-111870591	113.348	106.94	119.756			gene8714	ARF1	NC_019462.2:2674758-2692064	184.324	176.307	192.341			gene18142	GLTSCR2	NC_030825.1:55679630-55688518	129.787	125.442	134.132
	gene21058	LOC101117965	NC_019474.2:62379816-62381789	61.1958	53.405	68.9865			gene22541	LST1	NC_030830.1:22255484-22258144	112.562	100.38	124.743			gene15028	RARA	NC_019468.2:40102034-40123460	184.224	176.399	192.05			gene6853	LOC106502221	NC_030813.1:91678714-91679046	129.768	122.602	136.934
	gene10986	WDR1	NC_019463.2:104753698-104777219	60.9885	58.2263	63.7507			gene24201	LFNG	NC_030832.1:41592640-41601381	112.407	107.909	116.905			gene2840	GSN	NC_019459.2:2181860-2229842	183.357	181.169	185.545			gene3439	TPM3	NC_030810.1:103791567-103819730	129.695	124.87	134.52
	gene22780	PSMB9	NC_019477.2:7258521-7264057	60.8984	56.8811	64.9157			gene8557	GMIP	NC_030814.1:105057954-105067485	111.749	106.848	116.65			gene9182	TRAPPC5	NC_019462.2:14138858-14141209	183.108	178.374	187.841			gene4199	ATP6V1F	NC_030811.1:27302442-27305169	129.44	125.934	132.945
	gene5027	LOC101110918	NC_019460.2:2654789-2658491	60.8682	56.1844	65.5519			gene27330	CUNH7orf50	NW_017189580.1:3447-15264	111.648	102.787	120.51			gene22781	LOC101109746	NC_019477.2:7321503-7327905	182.752	175.276	190.229			gene2370	NDUFS5	NC_030810.1:13827868-13833212	129.328	125.269	133.388
	gene14624	C11H17orf49	NC_019468.2:26389810-26392677	60.4254	53.9987	66.8521			gene6237	LOC106502160	NC_030812.1:115760055-115771860	111.446	96.6226	126.27			gene23153	CSNK2B	NC_019477.2:26680959-26685587	182.614	174.265	190.964			gene21881	RAF1	NC_030829.1:56443883-56517703	129.046	125.28	132.813
	gene22713	RPN1	NC_019476.2:59074433-59086469	60.0928	56.7816	63.4039			gene15523	LOC108637681	NC_030822.1:54349682-54350189	110.962	99.1784	122.746			gene23717	LY86	NC_019477.2:47349372-47390997	181.888	177.964	185.811			gene23617	LITAF	NC_030832.1:10117496-10153247	128.867	123.298	134.435
	gene8683	SQSTM1	NC_019462.2:1105510-1115634	60.0487	55.4986	64.5988			gene13456	TUBB1	NC_030820.1:56677243-56682783	110.758	104.013	117.503			gene12901	LOC101113502	NC_019465.2:84821444-84821899	180.763	174.487	187.039			gene8650	HMGB2	NC_030815.1:5681460-5683931	128.265	125.662	130.867
	gene9012	DNASE2	NC_019462.2:10704355-10706885	60.0109	55.0902	64.9316			gene13640	MYL9	NC_030820.1:65213310-65221685	110.641	102.902	118.379			gene1304	TPM3	NC_019458.2:102927038-102955334	180.576	172.95	188.202			gene2532	LOC102176290	NC_030810.1:20966632-20977243	127.508	121.384	133.632
	gene1321	PBXIP1	NC_019458.2:103632542-103636575	59.997	56.9448	63.0493			gene17445	LOC102188340	NC_030825.1:26107307-26134342	110.144	105.196	115.091			gene6402	BIN2	NC_019460.2:134576913-134614037	179.965	174.655	185.275			gene14221	SDCBP	NC_030821.1:57317725-57350168	127.485	123.079	131.892
	gene18513	FLT3LG	NC_019471.2:54845978-54854360	59.9876	54.0624	65.9128			gene18188	NUCB1	NC_030825.1:56502508-56518351	110.079	105.753	114.405			gene841	LOC101119090	NC_019458.2:80338575-80338897	179.179	170.186	188.172				LOC102181959	NC_030817.1:79124799-79129492	127.469	98.2707	156.667
	gene6051	RNF149	NC_019460.2:100040523-100054967	59.8293	56.3504	63.3082			gene24078	LRCH4	NC_030832.1:36844110-36854944	109.631	103.585	115.676			gene28747	S100A13	NW_014640741.1:1096-8008	178.401	171.465	185.337			gene11368	DUSP2	NC_030818.1:2219090-2222727	127.137	125.391	128.883
	gene15372	LOC105606269	NC_019468.2:50306131-50311478	59.8268	52.0407	67.6128			gene18327	PPP2R1A	NC_030825.1:59091366-59114761	109.595	105.345	113.846			gene15486	H3F3B	NC_019468.2:54766945-54770411	178.348	176.384	180.312			gene6958	WDR1	NC_030813.1:105579459-105620649	127.043	125.522	128.565
	gene5607	SUCLG1	NC_019460.2:56010982-56047363	59.796	55.1826	64.4093			gene13409	PPDPF	NC_030820.1:53459838-53461498	109.439	100.369	118.509			gene10830	PF4	NC_019463.2:88493690-88494960	177.115	173.196	181.033				-	NC_005044.2:6870-6939	126.888	31.1831	222.593
	gene13407	EIF3H	NC_019466.2:60295188-60393300	59.6919	54.949	64.4348			gene16763	TESC	NC_030824.1:13191929-13254819	109.318	101.978	116.657			gene11387	LRP10	NC_019464.2:21564397-21569435	176.835	169.439	184.232			gene1502	LOC102177846	NC_030809.1:28609592-28613385	126.817	124.533	129.1
	gene15324	C11H17orf62	NC_019468.2:49451138-49457061	59.2854	56.1875	62.3832			gene8552	NDUFA13	NC_030814.1:104940938-104949199	109.186	98.4144	119.957			gene28427	NAA10	NW_014639275.1:37993-42717	176.599	172.536	180.662			gene5633	CSF2RB	NC_030812.1:74023665-74046103	126.806	121.478	132.135
	gene4793	STMN1	NC_019459.2:240036979-240064849	59.2615	53.4894	65.0336			gene1279	IFI6	NC_030809.1:10302851-10306587	108.707	98.8694	118.544			gene9494	PRELID1	NC_019462.2:36198672-36202234	176.562	173.435	179.689			gene21212	HSP90AA1	NC_030828.1:66200078-66205435	126.713	125.183	128.243
	gene7801	NDUFA4	NC_019461.2:19001141-19008503	59.2573	50.8608	67.6538			gene26115	TCIRG1	NC_030836.1:46610607-46622361	108.702	104.74	112.664			gene9710	LOC101119721	NC_019462.2:41299270-41302240	176.497	170.333	182.662			gene23786	XPO6	NC_030832.1:25527879-25637696	126.671	121.637	131.704
	gene10873	CCNI	NC_019463.2:91442384-91477091	59.2065	56.1132	62.2999			gene14800	DGKZ	NC_030822.1:6605146-6650144	108.591	103.749	113.434			gene16064	TPRG1L	NC_019469.2:47477758-47480901	176.327	173.482	179.172			gene11912	ARHGAP25	NC_030818.1:66825346-66918552	126.439	122.312	130.565
	gene1304	TPM3	NC_019458.2:102927038-102955334	59.0354	54.8843	63.1864			gene11686	RPS27A	NC_030818.1:37569828-37572266	108.337	98.3779	118.296			gene21631	CSK	NC_019475.2:32754759-32760823	175.512	173.758	177.265			gene9515	GSN	NC_030815.1:110386503-110448049	126.316	122.29	130.341
	gene22989	MRPL14	NC_019477.2:17641188-17653540	58.6926	51.7385	65.6468			gene9893	LOC102173569	NC_030816.1:58005090-58029892	108.325	103.641	113.01			gene21239	LOC106991688	NC_019474.2:70563756-70565315	175.51	172.217	178.803			gene10941	LOC102176126	NC_030817.1:76562161-76581061	125.974	120.341	131.607
	gene19985	SLC43A3	NC_019472.2:77764086-77794107	58.6033	55.2024	62.0043			gene4694	LOC102184218	NC_030811.1:106935061-106936361	107.825	101.75	113.899			gene14972	PSMB3	NC_019468.2:38879593-38888341	175.357	171.322	179.393			gene19485	PSMB3	NC_030826.1:39001725-39010492	125.943	122.569	129.318
	gene3069	SUSD3	NC_019459.2:28322822-28347221	58.5202	53.497	63.5433			gene25848	LOC106503742	NC_030836.1:41333214-41334183	107.708	99.9434	115.473			gene8975	IL27RA	NC_019462.2:9687634-9710339	175.323	167.804	182.842			gene19179	EIF4A1	NC_030826.1:27044781-27050942	125.919	123.921	127.916
	gene28713	LOC101106314	NW_014640566.1:2940-8042	58.4766	48.3735	68.5798			gene3889	LOC108635823	NC_030811.1:7010020-7017227	107.684	100.627	114.741			gene11295	LOC101110145	NC_019464.2:18775709-18834350	175.142	167.781	182.503			gene23855	ITGAL	NC_030832.1:26573627-26617187	125.434	120.521	130.347
	gene22775	LOC101109219	NC_019477.2:7206206-7215128	58.4033	53.4784	63.3281			gene22528	LOC108633468	NC_030830.1:22135315-22137755	107.488	101.491	113.485			gene21045	ALDH2	NC_019474.2:61938601-61963465	174.996	172.696	177.296			gene20751	CTSH	NC_030828.1:24781860-24803235	125.352	122.536	128.168
	gene6455	LOC101119713	NC_019460.2:136612903-136619644	58.3145	54.0144	62.6145			gene8243	C7H19orf53	NC_030814.1:97259150-97264593	107.26	100.017	114.503			gene7776	LOC101119038	NC_019461.2:13922854-13946715	174.831	169.056	180.606			gene24639	IFIT2	NC_030833.1:40320327-40329156	125.147	123.837	126.458
	gene7322	SLC2A3	NC_019460.2:205973341-206057740	58.1059	54.711	61.5008			gene26112	UNC93B1	NC_030836.1:46561946-46572020	107.207	101.803	112.612			gene9771	TGFBI	NC_019462.2:44756906-44789949	174.564	172.585	176.544			gene949	LOC102186806	NC_030808.1:143428260-143431756	124.976	121.067	128.886
	gene14934	SKAP1	NC_019468.2:37560917-37866402	58.0815	53.9869	62.176			gene23434	TRAF7	NC_030832.1:1600566-1617797	107.041	101.096	112.986			gene3328	GLIPR2	NC_019459.2:52148200-52167566	173.559	170.16	176.957			gene8532	COPE	NC_030814.1:104443051-104460725	124.724	122.133	127.316
	gene14857	LOC101102072	NC_019468.2:35084273-35095708	57.9961	50.8662	65.1261			gene23418	NDUFB10	NC_030832.1:1427551-1429957	106.968	98.1397	115.797			gene10917	PLAC8	NC_019463.2:97390745-97424372	173.225	169.333	177.116			gene3242	PLEKHO1	NC_030810.1:99683439-99706483	124.686	119.671	129.701
	gene1420	LOC101112109	NC_019458.2:106206054-106249997	57.9064	53.7279	62.0849			gene16180	GNB1	NC_030823.1:49340121-49415855	106.759	101.25	112.268			gene22712	RAB7A	NC_019476.2:58987616-59013896	172.723	166.285	179.162			gene3294	PSMB4	NC_030810.1:100780449-100782778	124.342	118.478	130.207
	gene13971	KCTD12	NC_019467.2:52430810-52436759	57.6198	55.6674	59.5722			gene4267	LOC102191204	NC_030811.1:37599716-37626836	106.33	101.423	111.238			gene6345	ITGB7	NC_019460.2:132969161-132985429	172.475	170.994	173.957			gene8272	C7H19orf43	NC_030814.1:98151726-98154850	124.043	118.138	129.948
	gene23104	PBX2	NC_019477.2:26243579-26247625	57.5791	53.9146	61.2437			gene21239	CKB	NC_030828.1:67433573-67436769	106.143	100.55	111.737			gene3099	LOC100125610	NC_019459.2:31032760-31034517	171.706	169.201	174.211			gene14610	SLC43A3	NC_030822.1:2594267-2614074	123.845	119.196	128.493
	gene4789	LOC101117060	NC_019459.2:239916784-239917239	57.205	47.9333	66.4768			gene27943	FLNA	NW_017190151.1:9847-35022	105.889	101.531	110.247			gene1146	C1H1orf54	NC_019458.2:99135940-99143104	171.552	163.908	179.196			gene11120	NEDD8	NC_030817.1:80487700-80496437	123.548	117.554	129.542
	gene17068	FAM210B	NC_019470.2:58763664-58774452	57.1896	54.2825	60.0968			gene26053	PNPLA2	NC_030836.1:45698334-45704087	105.773	99.9813	111.565				-	NC_001941.1:5262-5330	171.487	57.1623	285.812			gene17910	SHKBP1	NC_030825.1:50775185-50787650	123.499	119.502	127.496
	gene28511	LOC101104051	NW_014639575.1:3251-9102	57.161	53.8137	60.5083			gene7623	RNF126	NC_030814.1:67209066-67217210	105.77	98.6193	112.92			gene23077	LOC101109220	NC_019477.2:25431004-25437466	171.295	167.168	175.421			gene13601	MAP1LC3A	NC_030820.1:63498936-63500710	123.357	118.424	128.291
	gene24297	LOC106991840	NC_019478.2:41506934-41508660	57.0963	48.8977	65.295			gene27279	CERK	NW_017189560.1:13113-32657	105.73	102.42	109.039			gene9684	HMHA1	NC_019462.2:40890696-40903628	171.016	164.95	177.083			gene21040	HYPK	NC_030828.1:54928971-54930333	123.158	118.933	127.382
	gene19813	CD82	NC_019472.2:72733333-72790784	57.0569	53.0622	61.0516			gene17949	LOC108637985	NC_030825.1:51613926-51618175	105.724	94.8589	116.589			gene23162	LTB	NC_019477.2:26761039-26764022	170.854	168.463	173.246			gene24641	LIPA	NC_030833.1:40361720-40403636	123.082	119.146	127.017
	gene1211	MRPL9	NC_019458.2:100467457-100474628	56.9046	52.1647	61.6445			gene7041	ADD1	NC_030813.1:116650350-116740193	105.701	100.381	111.021				-	NC_001941.1:4951-5018	170.774	37.6364	303.912			gene24546	PGAM1	NC_030833.1:32961900-32968741	122.743	120.739	124.746
	gene25996	C24H16orf54	NC_019481.2:26484924-26488186	56.3935	53.4224	59.3645			gene16724	ERP29	NC_030824.1:8980629-8988187	105.572	99.4028	111.741			gene14153	RASA3	NC_019467.2:86171101-86251949	170.512	169.083	171.94			gene4956	EIF4B	NC_030812.1:26654207-26680138	122.527	118.407	126.646
	gene4098	TRNAG-GCC	NC_019459.2:152118969-152119040	56.2371	0	281.185			gene17186	DDX19A	NC_030825.1:2982845-3001350	105.149	99.0037	111.294			gene17230	SAMHD1	NC_019470.2:65371671-65437701	170.198	163.456	176.941			gene9231	LOC102169182	NC_030815.1:75382352-75382839	122.356	117.65	127.061
	gene14698	TRNAG-GCC	NC_019468.2:27289075-27289146	56.2371	0	281.185			gene26187	TOLLIP	NC_030836.1:51162052-51177156	104.816	98.7302	110.903			gene27649	NDUFB11	NC_019484.2:54233798-54236260	169.944	165.995	173.892			gene26270	LOC102168808	NW_017189516.1:8819987-8820929	122.105	119.146	125.063
	gene17454	TRNAG-GCC	NC_019471.2:800176-800247	56.2371	0	281.185			gene3871	LOC102177217	NC_030811.1:6592947-6601342	104.565	99.9195	109.211			gene996	LOC101106214	NC_019458.2:92515797-92516641	169.593	165.712	173.473			gene20171	ATP6V0E1	NC_030827.1:4794788-4823044	121.858	118.751	124.965
	gene17468	TRNAG-GCC	NC_019471.2:1192034-1192105	56.2371	0	281.185			gene18989	YWHAE	NC_030826.1:22312741-22347199	104.53	97.9451	111.115			gene26632	C25H10orf54	NC_019482.2:27646940-27678040	169.414	168.317	170.511			gene13827	CEBPB	NC_030820.1:77740303-77742226	121.74	119.803	123.677
	gene23392	TRNAG-GCC	NC_019477.2:29808436-29808507	56.2371	0	281.185			gene8650	HMGB2	NC_030815.1:5681460-5683931	103.819	97.575	110.063			gene27896	FLNA	NC_019484.2:77191665-77208316	169.261	162.183	176.34			gene5013	BIN2	NC_030812.1:28159067-28196851	121.706	117.395	126.016
	gene23530	TRNAG-GCC	NC_019477.2:30507553-30507624	56.2371	0	281.185			gene24274	LOC102183566	NC_030833.1:2664801-2692352	103.708	95.4831	111.934			gene1664	ATP5O	NC_019458.2:119704578-119711577	169.065	160.972	177.158			gene19821	DDX5	NC_030826.1:48289312-48296775	121.639	120.218	123.06
	gene22925	TREML2	NC_019477.2:15133084-15142633	56.1853	53.6445	58.7261			gene19721	GRN	NC_030826.1:43786654-43793766	103.471	99.0587	107.883			gene9091	PIN1	NC_019462.2:12055873-12067983	168.678	165.265	172.09			gene15511	JAML	NC_030822.1:53422794-53453673	121.564	119.925	123.204
	gene22819	LOC101115236	NC_019477.2:8399374-8402275	56.0901	50.2662	61.9139			gene2923	LOC108635649	NC_030810.1:70985062-70985621	103.396	92.9836	113.808			gene4773	HMGN2	NC_019459.2:239528766-239532390	168.342	165.37	171.313			gene8119	C7H19orf66	NC_030814.1:94555446-94559979	121.49	119.003	123.978
	gene24901	LOC101102857	NC_019479.2:34775871-34777577	55.9633	52.1644	59.7621			gene12724	RPL21	NC_030819.1:54101220-54105450	103.287	92.8026	113.772			gene9021	C5H19orf43	NC_019462.2:10808126-10811551	168.092	165	171.184			gene24096	LAMTOR4	NC_030832.1:37121388-37124700	121.439	117.622	125.257
	gene23142	CLIC1	NC_019477.2:26625943-26631281	55.9249	51.2043	60.6455			gene25110	RPS24	NC_030835.1:11927124-11932483	103.212	92.6617	113.762			gene13725	LOC101114879	NC_019467.2:18977421-18977950	168.041	162.706	173.375			gene19750	FMNL1	NC_030826.1:44499928-44525616	120.221	116.138	124.305
	gene24092	ETS1	NC_019478.2:30984010-31126486	55.8668	52.7423	58.9914			gene15511	JAML	NC_030822.1:53422794-53453673	103.208	99.1839	107.231			gene18049	TMEM147	NC_019471.2:45200144-45201939	168	163.937	172.064			gene22764	TREML2	NC_030830.1:33678717-33687769	120.199	118.701	121.698
	gene10737	LOC101114018	NC_019463.2:77434895-77436449	55.7437	51.7661	59.7213			gene21919	HMCES	NC_030829.1:59090823-59105442	103.127	96.298	109.957			gene22779	TAP1	NC_019477.2:7248557-7257421	167.944	166.04	169.848			gene4341	SRI	NC_030811.1:47878045-47890595	119.854	116.878	122.829
	gene24718	PGAM1	NC_019479.2:17843792-17848648	55.6988	50.2084	61.1892			gene14982	UCP2	NC_030822.1:29614180-29620958	103.079	96.5481	109.611			gene23072	LOC101108696	NC_019477.2:25279393-25283350	167.819	160.181	175.457			gene19956	SYNGR2	NC_030826.1:53193946-53197770	119.743	114.354	125.131
	gene8595	LOC101101888	NC_019461.2:112633042-112644142	55.5584	51.7394	59.3774			gene20539	EXOC3	NC_030827.1:71565756-71593185	102.83	97.2911	108.369			gene24569	IFITM5	NC_019478.2:49662834-49692138	167.807	159.859	175.755			gene14853	CD44	NC_030822.1:17197401-17286604	118.956	113.98	123.931
	gene16891	LOC101110438	NC_019470.2:49683241-49683714	55.4376	46.6122	64.2629			gene17727	USF2	NC_030825.1:46809521-46819255	102.824	96.3297	109.319			gene14758	LOC101114033	NC_019468.2:29250898-29251807	167.597	160.626	174.568			gene4945	PFDN5	NC_030812.1:26458170-26461758	118.788	115.312	122.264
	gene28979	LOC101112463	NW_014641783.1:3319-3909	55.4269	42.8171	68.0368			gene3687	ARHGAP30	NC_030810.1:111694272-111708748	102.712	97.6773	107.746			gene8956	NDUFB7	NC_019462.2:9264862-9269449	167.218	162.103	172.333			gene15287	ILK	NC_030822.1:35881750-35888988	118.507	115.123	121.891
	gene17036	TUBB1	NC_019470.2:56584689-56592238	55.0272	52.6592	57.3952			gene18467	EPN1	NC_030825.1:63618179-63628912	102.674	96.8902	108.458			gene13035	MAF1	NC_019466.2:13617605-13620587	167.006	160.371	173.641			gene20969	NFKBIA	NC_030828.1:45051337-45054839	117.981	115.925	120.037
	gene7604	TTLL12	NC_019460.2:217736034-217753599	55.0105	52.6067	57.4142			gene16709	PXN	NC_030824.1:8515968-8558916	102.296	97.2223	107.37			gene9685	POLR2E	NC_019462.2:40906817-40911618	166.586	159.442	173.729			gene7519	TGFBI	NC_030814.1:63024481-63057767	117.883	116.322	119.444
	gene26718	TMEM254	NC_019482.2:35075400-35084796	55.0008	51.1922	58.8093			gene19956	SYNGR2	NC_030826.1:53193946-53197770	102.158	95.6323	108.683			gene27763	LOC101116886	NC_019484.2:64549267-64553588	166.407	160.723	172.09			gene9208	PTK2B	NC_030815.1:74212073-74350048	117.883	113.404	122.363
	gene24350	MRPL49	NC_019478.2:42536664-42540649	54.721	50.4419	59			gene16855	RILPL2	NC_030824.1:19008279-19037373	101.998	95.3815	108.615			gene9264	C5H19orf70	NC_019462.2:16162696-16164437	165.988	159.302	172.674			gene6103	DDX17	NC_030812.1:109084512-109102574	117.712	113.277	122.148
	gene26012	ITGAL	NC_019481.2:26671614-26713302	54.6581	52.1704	57.1458			gene3881	LOC106503900	NC_030811.1:6791156-6797113	101.992	95.4822	108.503			gene8841	KLF2	NC_019462.2:6388968-6391316	165.383	162.835	167.931			gene28312	LOC108635081	NW_017202952.1:11814-13913	117.604	112.429	122.779
	gene17618	APRT	NC_019471.2:13491094-13493721	54.6081	49.0081	60.2081			gene20640	LOC102176116	NC_030828.1:19080785-19081634	101.9	94.1829	109.618			gene19200	HSPA8	NC_019472.2:33161010-33165487	165.052	157.93	172.174			gene17716	GRAMD1A	NC_030825.1:46566444-46591437	117.575	113.669	121.481
	gene7561	PHF5A	NC_019460.2:216316761-216325795	54.3546	49.2419	59.4672			gene27483	LOC108634606	NW_017189668.1:21228-34734	101.769	93.4773	110.061			gene14666	EIF4A1	NC_019468.2:26825395-26831123	164.639	157.888	171.39			gene4949	ITGB7	NC_030812.1:26528285-26544856	117.548	112.52	122.575
	gene13	SEPT2	NC_019458.2:404589-425787	54.3484	51.5803	57.1164			gene8572	ARF1	NC_030814.1:105799916-105817504	101.736	96.9345	106.537			gene9481	HK3	NC_019462.2:35776721-35800415	163.417	156.492	170.343			gene10161	PSMB1	NC_030816.1:91508836-91530370	117.382	114.37	120.393
	gene20155	ATP6V0E1	NC_019473.2:4774901-4803014	54.0195	48.2485	59.7904			gene6864	CCNI	NC_030813.1:92379797-92414903	101.729	97.9967	105.462			gene16969	RGS19	NC_019470.2:53037525-53041405	163.286	161.178	165.394			gene8060	LOC102178261	NC_030814.1:93111960-93112481	117.254	112.9	121.609
	gene11343	PSME1	NC_019464.2:20623499-20626183	53.986	48.4386	59.5334			gene12455	EHMT1	NC_030818.1:105614714-105725662	101.047	95.9831	106.11			gene9506	PDLIM7	NC_019462.2:36404668-36423620	162.94	160.54	165.339			gene23160	RAB31	NC_030831.1:42148208-42229311	117.232	115.994	118.469
	gene18888	CHMP2A	NC_019471.2:62526126-62529092	53.9016	48.2856	59.5177			gene16843	HIP1R	NC_030824.1:18525381-18552361	100.845	96.0883	105.601			gene16209	KIAA0040	NC_019469.2:54356802-54397680	162.33	155.476	169.184			gene19329	GRAP	NC_030826.1:33858367-33879666	117.18	115.273	119.088
	gene19220	RPS13	NC_019472.2:34920551-34923305	53.8078	46.6956	60.92				-	NC_005044.2:5086-5159	100.483	0	301.448			gene15131	RAMP2	NC_019468.2:42232101-42233920	162.019	158.095	165.944			gene1284	THEMIS2	NC_030809.1:10484807-10499861	117.053	115.738	118.368
	gene20037	LPXN	NC_019472.2:78907389-78947370	53.8045	50.801	56.8079			gene18157	EMP3	NC_030825.1:56068010-56072408	100.44	92.6271	108.254			gene25562	MRPS34	NC_019481.2:1336107-1336881	161.083	156.807	165.359			gene28866	LOC102171558	NW_017218284.1:1997-5607	116.955	114.653	119.256
	gene11769	LOC105607710	NC_019464.2:42303517-42304759	53.7963	48.797	58.7956			gene11391	LOC102176695	NC_030818.1:2972278-3004306	99.9803	95.4497	104.511			gene25944	LAT	NC_019481.2:25864665-25869741	160.88	156.326	165.435			gene11696	LOC102190423	NC_030818.1:38112143-38112647	116.609	112.146	121.071
	gene6731	ATP5B	NC_019460.2:162509139-162514818	53.6213	49.9993	57.2434			gene24303	FAM53B	NC_030833.1:7680360-7807311	99.9554	95.0805	104.83			gene4902	CAPZB	NC_019459.2:246014162-246149361	160.844	153.778	167.909			gene26029	RBM4	NC_030836.1:45058822-45066365	116.404	112.103	120.704
	gene6111	STARD7	NC_019460.2:103906606-103927625	53.5512	51.2201	55.8822			gene22856	HMGA1	NC_030830.1:40363290-40372174	99.8678	93.9599	105.776			gene24354	CAPN1	NC_019478.2:42603438-42630081	160.583	154.219	166.947			gene13730	YWHAB	NC_030820.1:72821955-72843805	116.102	114.571	117.632
	gene22938	CCND3	NC_019477.2:15720240-15724840	53.507	46.9256	60.0884			gene27178	UBL4A	NW_017189522.1:200-2982	99.7703	89.8067	109.734			gene19776	CD44	NC_019472.2:63774814-63828354	160.423	154.85	165.996			gene14414	MAF1	NC_030821.1:81209800-81212830	116.003	111.81	120.195
	gene743	LOC443297	NC_019458.2:67184172-67187480	53.4474	46.563	60.3317			gene21306	DBNL	NC_030829.1:281046-306809	99.319	93.8672	104.771			gene14934	SKAP1	NC_019468.2:37560917-37866402	160.39	157.771	163.01			gene22500	TUBB	NC_030830.1:21688671-21693129	115.875	114.254	117.495
	gene20504	DAP	NC_019473.2:62355559-62406613	53.3719	50.0056	56.7382			gene5735	LDHB	NC_030812.1:87109219-87127601	99.3159	93.9325	104.699			gene9498	RGS14	NC_019462.2:36290741-36297963	159.732	157.98	161.484			gene1166	CDC42	NC_030809.1:5173923-5223258	115.219	110.175	120.263
	gene7274	GABARAPL1	NC_019460.2:204182621-204193416	53.2949	47.4737	59.116			gene12231	ARPC5L	NC_030818.1:95376380-95383708	99.2611	92.763	105.759			gene7355	PHB2	NC_019460.2:207220292-207224465	159.454	156.594	162.315			gene11927	MXD1	NC_030818.1:67990455-68015653	115.033	110.572	119.494
	gene4806	RUNX3	NC_019459.2:240917439-240949428	53.2255	50.8981	55.5529			gene8178	ELOF1	NC_030814.1:95759570-95765545	98.9305	90.7855	107.076			gene26044	LOC101105208	NC_019481.2:27267728-27269015	159.13	154.997	163.262			gene3071	ATP5F1	NC_030810.1:88746526-88762125	115.014	112.544	117.484
	gene24239	AHNAK	NC_019478.2:40101932-40192967	53.0645	50.8492	55.2799			gene5966	TPI1	NC_030812.1:102503842-102507306	98.8991	91.8324	105.966			gene6598	LYZ	NC_019460.2:150235543-150240688	158.515	152.579	164.45			gene16699	RNF10	NC_030824.1:8277026-8311809	114.963	113.668	116.259
	gene17021	PSMA7	NC_019470.2:54277849-54281319	52.8526	46.9412	58.764			gene6703	HOPX	NC_030813.1:72565133-72596801	98.6128	91.9013	105.324			gene13833	LOC101110773	NC_019467.2:29433046-29434884	158.291	155.88	160.702			gene28499	LOC102184677	NW_017212253.1:2018-8362	114.438	108.047	120.83
	gene11189	LOC101113072	NC_019464.2:9214569-9215170	52.8026	45.5819	60.0233			gene27213	UBE2L3	NW_017189530.1:403396-430390	98.5383	94.6417	102.435			gene16133	ISG15	NC_019469.2:49466563-49467619	157.867	153.227	162.508			gene20690	IDH2	NC_030828.1:20773912-20791560	114.344	112.584	116.105
	gene27926	TREX2	NC_019484.2:77866801-77868595	52.6907	48.0594	57.3221			gene27990	PUF60	NW_017190166.1:23568-35912	98.4245	93.2101	103.639			gene21165	LOC101108778	NC_019474.2:68420960-68423202	157.774	153.2	162.348			gene8226	IL27RA	NC_030814.1:97017380-97053439	114.224	109.385	119.062
	gene16902	CDC25B	NC_019470.2:50637804-50647256	52.6858	49.3499	56.0217			gene6068	BID	NC_030812.1:108058151-108075830	98.3759	91.0218	105.73			gene14608	PSMB6	NC_019468.2:26144866-26147119	157.42	153.714	161.127			gene20669	ABHD2	NC_030828.1:19878101-19987289	113.972	112.121	115.822
	gene22777	TAP2	NC_019477.2:7231531-7239887	52.4639	49.6754	55.2524			gene1352	LCK	NC_030809.1:14417073-14437371	98.2976	93.918	102.677			gene26067	CHCHD2	NC_019481.2:27733210-27736028	157.407	153.277	161.537			gene15453	SORL1	NC_030822.1:50109342-50275707	113.897	110.018	117.777
	gene14420	FLOT2	NC_019468.2:19843043-19860186	52.2859	49.0194	55.5524			gene26051	CD151	NC_030836.1:45687077-45691963	98.2668	91.9977	104.536			gene13709	LCP1	NC_019467.2:16552316-16647901	156.521	150.533	162.509			gene15598	POU2AF1	NC_030822.1:60709078-60734673	113.691	109.799	117.584
	gene26303	RAC1	NC_019481.2:38124987-38144606	51.9245	46.5684	57.2805			gene6194	TTLL12	NC_030812.1:112921454-112939130	98.1299	94.6772	101.583			gene26107	LAT2	NC_019481.2:33075321-33089117	156.502	151.258	161.745			gene17836	EIF3K	NC_030825.1:49279616-49292292	113.671	108.213	119.129
	gene6327	ATP5G2	NC_019460.2:132550528-132558373	51.8578	44.5351	59.1804			gene28412	LOC102183503	NW_017210437.1:2740-11971	97.9001	88.375	107.425			gene3952	ATP5G3	NC_019459.2:133820516-133823712	155.939	152.105	159.773			gene27178	UBL4A	NW_017189522.1:200-2982	113.396	108.202	118.59
	gene20550	EXOC3	NC_019473.2:70639858-70666485	51.7876	49.2823	54.2929			gene16340	IER5	NC_030823.1:60788826-60791024	97.7696	93.4862	102.053			gene18055	RBM42	NC_019471.2:45365904-45374097	155.662	153.195	158.129			gene15002	ARAP1	NC_030822.1:30716769-30778676	113.046	109.67	116.422
	gene23235	LOC101113705	NC_019477.2:28008091-28010421	51.7023	46.9618	56.4429			gene26793	CD99	NW_017189516.1:65597434-65631091	97.652	94.5613	100.743			gene5503	SNRPG	NC_019460.2:37903710-37911244	155.389	149.963	160.815			gene23818	PPP4C	NC_030832.1:26112307-26120474	112.972	110.752	115.192
		LOC101111437	NW_014642360.1:260-954	51.6913	18.3112	85.0714			gene14555	LPXN	NC_030822.1:1492076-1529482	97.6257	91.7647	103.487			gene1142	PLEKHO1	NC_019458.2:99017069-99026673	155.253	148.39	162.117			gene16724	ERP29	NC_030824.1:8980629-8988187	112.887	110.477	115.297
	gene13123	ST3GAL1	NC_019466.2:20780535-20866117	51.6375	48.1485	55.1265			gene18468	U2AF2	NC_030825.1:63629423-63642807	97.4923	93.5072	101.477			gene1002	CD2	NC_019458.2:93153196-93167901	154.723	147.868	161.577			gene24040	FIS1	NC_030832.1:36369682-36373330	112.674	109.477	115.871
	gene16539	ATP5C1	NC_019470.2:11843307-11856701	51.6343	46.5389	56.7297			gene9815	PNRC1	NC_030816.1:48326273-48330403	97.3555	92.6876	102.023			gene8679	LOC105615182	NC_019462.2:879118-879730	154.449	149.867	159.03			gene11812	VAMP8	NC_030818.1:48947445-48950828	112.371	109.364	115.377
		LOC105603286	NC_019475.2:68432869-68434422	51.6301	45.8903	57.37			gene22764	TREML2	NC_030830.1:33678717-33687769	97.1139	93.5165	100.711			gene13703	LOC106990464	NC_019467.2:15935934-15936958	154.333	147.035	161.632			gene13456	TUBB1	NC_030820.1:56677243-56682783	112.292	107.311	117.273
	gene18603	NKG7	NC_019471.2:56274100-56275602	51.5987	47.3738	55.8237			gene17730	CD22	NC_030825.1:46861141-46875074	97.1074	92.5475	101.667			gene14623	RNASEK	NC_019468.2:26387729-26389657	154.276	149.959	158.593			gene15288	TAF10	NC_030822.1:35888954-35890379	112.192	106.568	117.815
	gene24637	LIPA	NC_019479.2:10661855-10704208	51.5543	47.937	55.1717			gene13825	UBE2V1	NC_030820.1:77645886-77675268	97.0157	92.6262	101.405			gene219	CAP1	NC_019458.2:14404454-14431336	154.165	0	4.65088			gene3659	CD48	NC_030810.1:111004693-111041859	112.115	109.65	114.58
	gene22881	MTCH1	NC_019477.2:10914294-10930673	51.5235	47.3765	55.6704			gene8278	WDR83OS	NC_030814.1:98194755-98207527	96.7023	88.378	105.027			gene27880	G6PD	NC_019484.2:77025084-77037886	154.162	152.069	156.255			gene2514	LOC102182848	NC_030810.1:20246327-20247096	111.996	108.794	115.198
	gene14544	ATP2A3	NC_019468.2:24122675-24148536	51.4181	48.816	54.0201			gene7795	LMAN2	NC_030814.1:71767878-71787624	96.6891	90.391	102.987			gene17395	LOC105609544	NC_019470.2:76840517-76843886	153.553	145.747	161.358			gene27788	LAMP1	NW_017189962.1:146205-158131	111.52	106.597	116.443
	gene16951	SIRPA	NC_019470.2:52432792-52478155	51.3714	48.2864	54.4564			gene3873	GIMAP1	NC_030811.1:6630484-6635139	96.6679	89.6702	103.666				LOC101114187	NC_019461.2:105159020-105159776	153.173	133.202	173.144			gene16556	LOC102175702	NC_030824.1:644075-645266	111.339	108.728	113.95
	gene3775	PTPN18	NC_019459.2:113084418-113104393	51.3229	48.2947	54.3511			gene4949	ITGB7	NC_030812.1:26528285-26544856	96.5856	91.0514	102.12			gene27647	UBA1	NC_019484.2:54178264-54200255	152.658	146.861	158.455			gene3279	TNFAIP8L2	NC_030810.1:100501078-100503933	111.327	106.121	116.534
	gene22474	LOC101118481	NC_019476.2:49543749-49544788	51.3023	46.4417	56.1629			gene3735	LOC102185698	NC_030810.1:112127494-112138263	96.2426	91.1691	101.316			gene8988	MIR27A	NC_019462.2:9882297-9882375	152.62	64.7504	240.49			gene7101	LOC102179099	NC_030814.1:8069317-8069930	111.324	107.586	115.063
	gene2086	RPL35A	NC_019458.2:188275927-188280040	51.2496	42.8258	59.6734			gene3406	S100A8	NC_030810.1:103093867-103095109	96.2203	87.2636	105.177			gene27145	LOC101102122	NC_019483.2:41127047-41127616	152.557	147.754	157.361			gene4536	LOC102168414	NC_030811.1:74726765-74727484	111.263	107.915	114.61
	gene12171	NPC2	NC_019464.2:82634500-82644085	51.1017	46.4773	55.726			gene6205	PARVG	NC_030812.1:113795399-113820671	96.1703	90.7093	101.631				-	NC_001941.1:7705-7773	152.433	44.6465	260.219			gene8440	RAB8A	NC_030814.1:101871224-101890443	111.182	107.492	114.872
	gene19992	UBE2L6	NC_019472.2:77909600-77918254	51.1011	46.6488	55.5534			gene27328	PHPT1	NW_017189579.1:50559-52011	96.1624	86.9528	105.372			gene13037	LOC101113599	NC_019466.2:13625985-13628256	152.098	149.172	155.023			gene5283	OS9	NC_030812.1:55087192-55122775	111.081	106.949	115.213
	gene19298	RPL27A	NC_019472.2:43339658-43344494	51.0997	40.8111	61.3882			gene19750	FMNL1	NC_030826.1:44499928-44525616	96.1397	91.9142	100.365			gene3798	LOC105601854	NC_019459.2:116421325-116421901	151.755	147.005	156.504			gene23464	SRRM2	NC_030832.1:2174774-2192889	111.041	0	2.43884
	gene2299	RPL22L1	NC_019458.2:214488058-214491872	51.0053	44.107	57.9036			gene1278	FGR	NC_030809.1:10261504-10280679	96	91.2973	100.703			gene4232	DBI	NC_019459.2:183698238-183703302	151.588	147.151	156.024			gene19359	USP22	NC_030826.1:34778450-34797475	110.895	109.67	112.12
	gene4707	EPB41	NC_019459.2:237302677-237481657	51.0032	48.1609	53.8454			gene14616	SSRP1	NC_030822.1:2733071-2742821	95.9744	90.6397	101.309			gene21238	MIF	NC_019474.2:70544842-70545544	151.146	141.293	160.998			gene22899	TAP2	NC_030830.1:41514224-41522937	110.673	109.182	112.163
	gene21978	HSP90AA1	NC_019475.2:65540149-65544930	50.8982	48.2304	53.5661			gene27707	DGCR6L	NW_017189851.1:761760-766096	95.8684	88.1099	103.627			gene1369	LAMTOR2	NC_019458.2:104547640-104550728	150.727	146.368	155.085			gene26088	LOC102180655	NC_030836.1:46079125-46080203	110.66	106.973	114.348
		LOC101119801	NW_014640935.1:1333-2017	50.784	41.2009	60.367			gene19537	RARA	NC_030826.1:40199032-40242465	95.6832	91.4561	99.9102			gene10196	LOC101107597	NC_019462.2:90400501-90401238	150.684	146.719	154.649			gene26050	POLR2L	NC_030836.1:45684292-45686013	110.468	105.471	115.465
	gene8594	LOC105614177	NC_019461.2:112594940-112595704	50.6896	44.7884	56.5908			gene1557	RPL37A	NC_030809.1:31290236-31308586	95.4743	85.7413	105.207			gene4742	FGR	NC_019459.2:238561703-238575356	150.564	148.945	152.183			gene22891	LOC102188986	NC_030830.1:41361121-41367289	109.944	107.356	112.532
	gene8369	LOC101122855	NC_019461.2:98845829-98846294	50.6719	42.1089	59.235			gene27688	MRPL40	NW_017189851.1:333854-336435	95.3578	87.1809	103.535			gene9180	RETN	NC_019462.2:14122969-14126395	149.825	139.733	159.916			gene5883	LOC108636060	NC_030812.1:98929759-98948644	109.881	105.829	113.933
	gene7514	SUN2	NC_019460.2:214092137-214109711	50.6688	47.4935	53.8441			gene3275	CDC42SE1	NC_030810.1:100429664-100437323	95.3187	89.9684	100.669			gene15435	SEPT9	NC_019468.2:53439308-53619648	149.662	148.054	151.27			gene18942	FLOT2	NC_030826.1:20081429-20098547	109.722	106.51	112.935
	gene7023	NCF4	NC_019460.2:179868272-179886464	50.6162	46.0713	55.161			gene14406	GRINA	NC_030821.1:81113503-81116800	95.282	90.6213	99.9427			gene13407	EIF3H	NC_019466.2:60295188-60393300	149.411	146.531	152.291			gene21286	LOC106503980	NC_030828.1:69144623-69147091	109.693	107.374	112.012
		LOC101115772	NW_014640323.1:2015-2738	50.5257	40.5643	60.487			gene1251	RPS6KA1	NC_030809.1:9362647-9400749	95.0414	89.9675	100.115			gene24829	LOC101111410	NC_019479.2:23024935-23030285	149.066	139.741	158.391			gene19494	LASP1	NC_030826.1:39107248-39147335	109.554	108.305	110.803
	gene13482	YWHAZ	NC_019466.2:75899306-75933211	50.4417	47.0561	53.8273			gene11159	PKM	NC_030817.1:82238789-82265545	95.0047	89.7808	100.229			gene28054	FAM127A	NC_019484.2:94546883-94547553	149.025	144.821	153.228			gene23200	ATP5A1	NC_030831.1:46096727-46105461	109.538	107.766	111.31
	gene15426	SYNGR2	NC_019468.2:52918095-52921348	50.3959	47.6698	53.122			gene27658	BCAP31	NW_017189840.1:75802-104944	94.6194	87.5259	101.713			gene21038	ERP29	NC_019474.2:61786888-61793981	148.549	144.737	152.36			gene23949	LAT2	NC_030832.1:32974509-32990092	109.234	105.816	112.651
	gene25613	TCEB2	NC_019481.2:2258441-2262399	50.2261	41.197	59.2551			gene9483	AKNA	NC_030815.1:103267781-103326180	94.2736	89.9112	98.636			gene17364	CTSA	NC_019470.2:74066804-74073514	148.507	141.987	155.028			gene11944	LBH	NC_030818.1:69351086-69376540	108.971	107.527	110.414
	gene2880	AKNA	NC_019459.2:9360961-9389103	50.2184	47.4759	52.961			gene24205	EIF3B	NC_030832.1:41722112-41740496	94.2052	91.0187	97.3917			gene16927	MRPS26	NC_019470.2:51367543-51369621	147.815	142.514	153.116			gene26383	NDUFB11	NW_017189516.1:19657456-19659943	108.939	105.977	111.902
	gene8227	LOC106990658	NC_019461.2:82570411-82571220	50.1768	43.5823	56.7714			gene1275	WASF2	NC_030809.1:10083758-10157652	93.8874	89.4749	98.3			gene17121	LOC101103002	NC_019470.2:60624807-60625218	147.755	141.515	153.995			gene17935	HNRNPUL1	NC_030825.1:51366983-51401446	108.844	104.936	112.753
	gene11080	SLBP	NC_019463.2:116060901-116074039	50.1404	45.9804	54.3004			gene24103	MCM7	NC_030832.1:37222910-37230890	93.8379	88.2988	99.377			gene24303	FERMT3	NC_019478.2:41712373-41730318	147.054	140.761	153.348			gene9485	ATP6V1G1	NC_030815.1:103484862-103493954	108.752	106.249	111.255
	gene22273	LOC106991767	NC_019476.2:21983598-21984136	50.0021	42.3659	57.6384			gene17985	LOC108637991	NC_030825.1:52457670-52459790	93.6551	85.6987	101.611			gene17211	ROMO1	NC_019470.2:64353318-64354876	146.951	138.817	155.085			gene21482	ARPC4	NC_030829.1:16739518-16749345	108.547	106.506	110.588
	gene18601	ETFB	NC_019471.2:56255497-56270018	49.9801	45.6373	54.3229			gene26029	RBM4	NC_030836.1:45058822-45066365	93.4686	87.1783	99.759			gene912	CD53	NC_019458.2:87230146-87268840	146.756	144.278	149.235			gene9187	LOC108636572	NC_030815.1:71219041-71219702	108.524	105.026	112.021
	gene23516	LOC105603811	NC_019477.2:30396278-30397012	49.9371	43.9138	55.9604			gene16859	TMED2	NC_030824.1:19124686-19134308	93.3094	86.3467	100.272			gene25617	LOC105604616	NC_019481.2:2290114-2290542	145.927	132.052	159.803			gene18327	PPP2R1A	NC_030825.1:59091366-59114761	108.265	106.674	109.857
	gene22708	CNBP	NC_019476.2:58869539-58878963	49.9286	46.2423	53.6149			gene22968	MBP	NC_030831.1:2237319-2346019	93.0765	87.5409	98.6121			gene12854	LOC101107970	NC_019465.2:80922056-80922538	145.806	140.448	151.164			gene11905	PLEK	NC_030818.1:66497896-66525467	108.156	103.478	112.834
	gene29150	LOC101105810	NW_014643153.1:10461-14287	49.8984	45.5174	54.2794			gene7794	RGS14	NC_030814.1:71745489-71760966	93.0579	88.3475	97.7682			gene22713	RPN1	NC_019476.2:59074433-59086469	145.67	143.699	147.64			gene17969	RABAC1	NC_030825.1:52167445-52170385	107.805	104.853	110.756
	gene14912	LOC106990106	NC_019468.2:36999413-37001329	49.8911	46.5194	53.2628			gene27219	PI4KA	NW_017189530.1:484886-542578	92.8765	90.5178	95.2351			gene13043	GRINA	NC_019466.2:13710343-13712236	145.414	142.958	147.871			gene4938	PRR13	NC_030812.1:26310937-26314390	107.762	105.344	110.18
	gene8711	GUK1	NC_019462.2:2657987-2666784	49.8395	45.6957	53.9833			gene15398	LOC102168369	NC_030822.1:43135397-43136014	92.6707	83.521	101.82			gene11189	LOC101113072	NC_019464.2:9214569-9215170	145.392	140.895	149.89			gene14509	LOC102177456	NC_030822.1:490060-490254	107.722	93.1944	122.25
	gene17462	ST3GAL2	NC_019471.2:1052460-1101237	49.8095	46.8679	52.7511			gene22529	LOC102171392	NC_030830.1:22141095-22148694	92.645	85.7694	99.5206			gene8179	PPIA	NC_019461.2:76737923-76741813	145.333	142.254	148.413			gene20029	GRB2	NC_030826.1:55343145-55409191	107.559	102.889	112.229
	gene4988	FCN1	NC_019460.2:1328438-1337537	49.7593	46.6606	52.8579			gene23393	GNPTG	NC_030832.1:988739-999731	92.5554	85.4234	99.6874			gene12696	VNN2	NC_019465.2:57875760-57900347	145.08	142.937	147.224			gene10094	SOD2	NC_030816.1:83258893-83271425	107.211	105.911	108.511
	gene24468	UNC93B1	NC_019478.2:44693780-44702849	49.7582	46.5205	52.9959			gene22732	CNPY3	NC_030830.1:32246465-32254881	92.5408	87.1716	97.91			gene2028	HCLS1	NC_019458.2:184233710-184266924	144.964	142.932	146.996			gene2007	ATP5G3	NC_030809.1:114612049-114615221	107.161	104.058	110.264
	gene8844	FAM32A	NC_019462.2:6531007-6537426	49.5588	45.054	54.0636			gene9061	CLTA	NC_030815.1:60159439-60177198	92.5398	85.5782	99.5014			gene24324	RASGRP2	NC_019478.2:42170488-42183200	144.935	139.137	150.733			gene10611	LOC102177242	NC_030817.1:52527475-52527930	107.161	102.488	111.834
	gene10146	RPS23	NC_019462.2:79446020-79448045	49.5507	43.813	55.2883			gene3287	LOC102173351	NC_030810.1:100600619-100602253	92.313	87.3743	97.2517			gene18504	CD37	NC_019471.2:54740072-54745368	144.63	142.648	146.612			gene10131	SFT2D1	NC_030816.1:88762892-88778658	106.565	101.758	111.372
	gene15706	LOC101116246	NC_019469.2:5550754-5584990	49.5438	46.5696	52.5181			gene959	PFKL	NC_030808.1:143914619-143922224	92.2637	77.1971	107.33			gene22708	CNBP	NC_019476.2:58869539-58878963	144.538	142.125	146.951			gene16079	PGD	NC_030823.1:41651620-41666295	106.392	104.613	108.171
	gene26622	PRF1	NC_019482.2:26497531-26502350	49.4334	46.5474	52.3195			gene3404	S100A9	NC_030810.1:103059858-103062650	91.8305	83.0764	100.584			gene18004	GPI	NC_019471.2:43972172-43999439	144.279	142.165	146.392			gene9180	SLC25A37	NC_030815.1:70482483-70528638	106.196	103.331	109.061
	gene9771	TGFBI	NC_019462.2:44756906-44789949	49.3701	46.6112	52.1291			gene14412	LOC102169976	NC_030821.1:81202092-81204485	91.826	86.0549	97.5971			gene6458	LOC106990101	NC_019460.2:136747896-136749922	144.265	141.796	146.734			gene27181	G6PD	NW_017189522.1:26415-39781	106.171	101.784	110.559
	gene6598	LYZ	NC_019460.2:150235543-150240688	49.32	40.6154	58.0246			gene19851	C19H17orf62	NC_030826.1:49683119-49689601	91.5447	86.2135	96.876			gene1176	CDC42SE1	NC_019458.2:99766656-99774115	144.236	139.686	148.786			gene10382	MAX	NC_030817.1:25900232-25924465	105.926	102.476	109.375
	gene14473	INPP5K	NC_019468.2:22207267-22226584	49.0506	45.8481	52.2532			gene23465	LOC102186545	NC_030832.1:2201107-2202876	91.3672	81.4143	101.32			gene14616	ARRB2	NC_019468.2:26217123-26225332	143.623	141.115	146.132			gene6726	LOC108636228	NC_030813.1:80847214-80847727	105.91	101.719	110.1
	gene24396	BANF1	NC_019478.2:43291085-43292665	48.8986	42.7058	55.0915				-	NC_005044.2:2664-2739	91.3648	0	274.094			gene17126	HCK	NC_019470.2:60776348-60821661	143.093	141.501	144.686			gene4756	IKZF1	NC_030811.1:114913453-115011797	105.646	102.215	109.078
	gene15619	CHI3L1	NC_019469.2:352221-365563	48.8324	44.8245	52.8403			gene16796	HVCN1	NC_030824.1:16693580-16725423	91.1622	84.5156	97.8088			gene16155	EFHD2	NC_019469.2:50049203-50066988	142.798	140.813	144.784			gene3457	PBXIP1	NC_030810.1:104493677-104505157	105.424	101.242	109.606
	gene569	JAK1	NC_019458.2:39933486-40066235	48.7054	45.8852	51.5256			gene9344	SYK	NC_030815.1:86756777-86861839	90.7688	87.4421	94.0954			gene8154	SRI	NC_019461.2:72283565-72307498	142.641	136.033	149.249			gene22548	GPANK1	NC_030830.1:22327370-22330513	105.351	102.48	108.223
	gene4735	THEMIS2	NC_019459.2:238341675-238357427	48.6862	46.3943	50.9781			gene1228	STMN1	NC_030809.1:8769308-8797830	90.717	83.3627	98.0714			gene17172	CHMP4B	NC_019470.2:62553446-62600520	142.122	138.946	145.299			gene25849	UBXN1	NC_030836.1:41335725-41338551	105.344	100.706	109.983
	gene22750	BAG2	NC_019477.2:3097776-3107559	48.6124	45.1774	52.0474			gene3499	SSR2	NC_030810.1:105357831-105365078	90.6196	83.6081	97.6312			gene6352	EIF4B	NC_019460.2:133096017-133119909	141.83	137.073	146.587			gene18144	SEPW1	NC_030825.1:55705177-55709429	105.045	102.331	107.759
	gene9090	LOC101110503	NC_019462.2:12047129-12048607	48.5863	40.7657	56.407			gene19870	RFNG	NC_030826.1:50200916-50205007	90.6048	86.0626	95.1471			gene25996	C24H16orf54	NC_019481.2:26484924-26488186	141.446	139.64	143.251			gene8985	OSTF1	NC_030815.1:50959792-51015035	104.582	102.338	106.826
	gene7139	LDHB	NC_019460.2:193082124-193097807	48.5717	44.2063	52.937			gene24641	LIPA	NC_030833.1:40361720-40403636	90.4622	85.3523	95.572			gene17497	KARS	NC_019471.2:2292969-2305368	141.131	139.05	143.213			gene9059	GLIPR2	NC_030815.1:60112399-60131873	104.582	102.183	106.981
	gene20623	LOC101103351	NC_019474.2:8906964-8908322	48.5465	44.4944	52.5985			gene25176	C28H10orf54	NC_030835.1:17703220-17734426	90.4426	87.0908	93.7943			gene20927	LOC101123326	NC_019474.2:53112179-53113086	141.104	137.727	144.481			gene8443	FAM32A	NC_030814.1:101929611-101935725	104.497	102.058	106.936
	gene27553	MAGED1	NC_019484.2:50309874-50395915	48.4873	45.7555	51.219			gene12453	RXRA	NC_030818.1:105353466-105362314	90.322	85.4245	95.2196			gene26672	CHCHD1	NC_019482.2:29456855-29458177	141.048	136.641	145.456			gene23890	FUS	NC_030832.1:27137942-27148139	104.474	100.969	107.979
	gene7713	IKZF1	NC_019461.2:5440449-5538575	48.4343	46.6442	50.2245				LOC102191761	NC_030811.1:37524012-37543112	90.2694	0	258.145			gene26220	TSC22D4	NC_019481.2:35940625-35950265	140.702	138.459	142.944			gene1339	PTP4A2	NC_030809.1:14138329-14164363	104.355	103.135	105.575
	gene16591	LOC101122968	NC_019470.2:17724781-17725403	48.423	41.7097	55.1362			gene25137	CHCHD1	NC_030835.1:15955819-15957117	90.1395	80.6233	99.6556			gene6303	HNRNPA1	NC_019460.2:131954149-131960602	140.617	135.964	145.269			gene12	IL10RB	NC_030808.1:725031-755551	104.003	102.226	105.78
	gene9673	CFD	NC_019462.2:40735878-40738461	48.4179	44.1589	52.6769			gene1374	AK2	NC_030809.1:15050021-15073060	90.0759	79.5501	100.602			gene24403	RAB1B	NC_019478.2:43517586-43524832	140.592	138.555	142.63			gene22501	FLOT1	NC_030830.1:21693665-21705224	103.926	100.614	107.238
	gene23743	RIPK1	NC_019477.2:49336451-49364532	48.4091	45.3162	51.502			gene17252	CMIP	NC_030825.1:9382421-9588404	90.0108	85.496	94.5256			gene26622	PRF1	NC_019482.2:26497531-26502350	140.584	138.716	142.453			gene4694	LOC102184218	NC_030811.1:106935061-106936361	103.801	101.55	106.052
	gene24252	UBXN1	NC_019478.2:40294095-40296696	48.4086	43.3003	53.5169			gene5674	LOC106502129	NC_030812.1:77340652-77341093	89.5463	77.5331	101.559			gene9334	S1PR4	NC_019462.2:18144905-18147752	140.278	138.551	142.004			gene8841	LOC108636547	NC_030815.1:28371286-28372000	103.764	100.518	107.011
	gene15500	GRB2	NC_019468.2:55063100-55128742	48.393	45.6889	51.0971			gene22896	TAP1	NC_030830.1:41496923-41505887	89.4574	85.9678	92.947			gene5169	CDK9	NC_019460.2:8293170-8297861	139.96	137.844	142.075			gene24074	MOSPD3	NC_030832.1:36822623-36825388	103.742	99.8588	107.626
	gene11812	ANXA2	NC_019464.2:46809568-46854425	48.3525	44.0789	52.6262			gene14423	DGAT1	NC_030821.1:81329988-81338811	89.4172	83.4955	95.3389			gene27912	IDH3G	NC_019484.2:77536955-77545824	139.52	134.222	144.818			gene11768	IL1RN	NC_030818.1:46473067-46495381	103.67	99.069	108.271
	gene23376	LOC105603935	NC_019477.2:29547851-29551069	48.3455	43.0427	53.6484			gene4199	ATP6V1F	NC_030811.1:27302442-27305169	89.0517	81.196	96.9074			gene28656	LOC101115772	NW_014640323.1:2047-2723	139.234	131.462	147.005			gene5381	CD63	NC_030812.1:56891818-56895668	103.493	98.8122	108.173
	gene4472	ARPC2	NC_019459.2:219240925-219269561	48.3166	44.6672	51.966			gene18044	BCL3	NC_030825.1:53577578-53587026	89.0409	83.3045	94.7773			gene24331	EHD1	NC_019478.2:42283860-42305507	138.618	136.917	140.32			gene17985	LOC108637991	NC_030825.1:52457670-52459790	103.415	98.3591	108.47
	gene18847	LOC101107216	NC_019471.2:61669121-61669976	48.2975	42.9407	53.6544			gene26283	RPS4X	NW_017189516.1:9710946-9715286	89.0381	82.3781	95.698			gene2876	ATP6V1G1	NC_019459.2:9164885-9173961	138.4	135.434	141.367			gene16855	RILPL2	NC_030824.1:19008279-19037373	103.364	99.0099	107.717
	gene8364	TMEM140	NC_019461.2:98749417-98763460	48.2897	44.1084	52.4711			gene23480	MMP25	NC_030832.1:2355673-2367134	88.9323	85.9782	91.8865			gene12281	PSMC1	NC_019464.2:98687543-98696003	138.297	133.353	143.242			gene18225	IRF3	NC_030825.1:57069645-57075180	103.337	99.8132	106.861
	gene28952	LOC101107508	NW_014641700.1:25-1711	48.2371	39.9848	56.4894			gene6256	MAPK12	NC_030812.1:118578269-118586626	88.9046	84.0973	93.7119			gene21663	LOC101113279	NC_019475.2:33705095-33715346	138.261	132.187	144.334			gene19135	RNASEK	NC_030826.1:26609171-26610915	103.245	99.8575	106.632
	gene4481	CTDSP1	NC_019459.2:219391839-219397956	48.1944	45.1808	51.208			gene27188	GAK	NW_017189525.1:37956-87374	88.8801	84.2361	93.5242			gene9686	GPX4	NC_019462.2:40916446-40918574	138.26	134.626	141.894			gene7978	MAP2K2	NC_030814.1:90625517-90646901	103.157	101.236	105.078
	gene4126	LOC101113135	NC_019459.2:158312971-158313788	48.1837	42.6992	53.6683			gene8189	LOC102170412	NC_030814.1:96161004-96215634	88.861	84.4265	93.2954			gene18064	U2AF1L4	NC_019471.2:45469262-45471547	138.259	131.949	144.569			gene27274	NONO	NW_017189557.1:15742-29007	103.129	99.6744	106.584
	gene4616	PTMA	NC_019459.2:232498774-232503738	47.7275	43.0729	52.3821			gene6995	LOC102168235	NC_030813.1:113336310-113338514	88.6633	82.6279	94.6986			gene7121	LOC101115109	NC_019460.2:189589054-189589751	138.21	133.858	142.563			gene18727	LOC108638252	NC_030826.1:8704583-8705027	103.127	98.4399	107.813
	gene1199	PSMB4	NC_019458.2:100117951-100120264	47.6121	42.6229	52.6014			gene27612	SEPT6	NW_017189785.1:164221-240787	88.6541	84.2374	93.0708			gene2673	CSTB	NC_019458.2:261722015-261726199	138.143	133.088	143.199			gene14762	PTPRJ	NC_030822.1:5129496-5180853	103.076	102.198	103.954
	gene15583	PRKAR1A	NC_019468.2:60521646-60543617	47.6054	44.7644	50.4464			gene10350	ZFP36L1	NC_030817.1:22523516-22529156	88.3331	85.0118	91.6544			gene20454	LOC101116863	NC_019473.2:44805808-44806421	137.515	133.205	141.826			gene4904	NCKAP1L	NC_030812.1:25286392-25330669	101.867	100.794	102.941
	gene5494	LBH	NC_019460.2:36869690-36893624	47.6015	42.9394	52.2636			gene22892	BRD2	NC_030830.1:41391650-41403395	88.3076	85.0702	91.545			gene11769	LOC105607710	NC_019464.2:42303517-42304759	137.503	131.211	143.795			gene22892	BRD2	NC_030830.1:41391650-41403395	101.717	98.7838	104.651
	gene27160	P2RY8	NC_019484.2:643501-654305	47.5476	45.2471	49.8481			gene8135	CDC37	NC_030814.1:94808148-94819509	88.2939	83.5624	93.0254			gene10150	LOC105615318	NC_019462.2:80137168-80137901	137.456	133.663	141.25			gene20708	IQGAP1	NC_030828.1:21390367-21499383	101.716	100.849	102.582
	gene25309	MPPE1	NC_019480.2:43038385-43052694	47.4911	43.9506	51.0317			gene6208	PRR5	NC_030812.1:114188716-114242187	88.2586	82.3359	94.1812			gene17495	GABARAPL2	NC_019471.2:2238613-2249648	137.141	133.994	140.288			gene12470	TUBB4B	NC_030818.1:106016619-106019084	101.342	96.7265	105.958
	gene12873	TAGAP	NC_019465.2:81934117-81944626	47.4169	45.271	49.5628			gene11768	IL1RN	NC_030818.1:46473067-46495381	88.1866	82.5272	93.8461			gene23173	LOC101105609	NC_019477.2:26900664-26903640	136.947	134.159	139.736			gene21306	DBNL	NC_030829.1:281046-306809	101.106	98.3637	103.847
	gene8781	IFI30	NC_019462.2:4744097-4747183	47.3801	41.5116	53.2485			gene27347	LOC106501924	NW_017189589.1:33618-52881	88.0489	83.738	92.3599			gene12945	PSMB1	NC_019465.2:90553011-90577848	136.028	132.666	139.39			gene23913	CHCHD2	NC_030832.1:27622427-27628320	100.967	98.1685	103.765
	gene841	LOC101119090	NC_019458.2:80338575-80338897	47.2759	35.0792	59.4726			gene22485	LOC108633462	NC_030830.1:21459203-21459785	87.4404	78.1208	96.7601			gene3715	CTSB	NC_019459.2:104441596-104462593	135.444	130.491	140.397			gene5296	ARHGAP9	NC_030812.1:55311202-55318421	100.866	96.5774	105.154
	gene19026	POU2AF1	NC_019472.2:21033216-21057700	47.2284	43.6172	50.8397			gene18240	NUP62	NC_030825.1:57255749-57278156	87.3654	82.3144	92.4165			gene17222	MYL9	NC_019470.2:65100670-65108709	135.263	131.678	138.848			gene26001	SF3B2	NC_030836.1:44546413-44560170	100.811	96.9796	104.643
	gene5169	CDK9	NC_019460.2:8293170-8297861	46.9183	43.7186	50.1179			gene6173	SMDT1	NC_030812.1:112003615-112007099	87.2917	78.619	95.9643			gene12870	EZR	NC_019465.2:81728957-81745642	135.181	133.163	137.199			gene27658	BCAP31	NW_017189840.1:75802-104944	100.783	96.17	105.396
	gene8176	MYO1G	NC_019461.2:76641139-76657674	46.8678	44.4688	49.2667			gene25849	UBXN1	NC_030836.1:41335725-41338551	87.0105	80.7408	93.2802			gene17618	APRT	NC_019471.2:13491094-13493721	134.738	131.359	138.118			gene7790	GRK6	NC_030814.1:71677049-71692103	100.611	96.8632	104.358
	gene2028	HCLS1	NC_019458.2:184233710-184266924	46.7771	43.7571	49.7971			gene18692	LOC102174834	NC_030826.1:5751467-5772355	86.9517	80.8839	93.0196			gene5804	CALM2	NC_019460.2:76975372-76988324	134.719	130.496	138.942			gene16365	ARPC5	NC_030823.1:63300051-63310232	100.161	98.47	101.853
	gene15450	LOC101104162	NC_019468.2:54135731-54140275	46.7078	42.9366	50.4791			gene25977	SIPA1	NC_030836.1:44231594-44243179	86.9312	82.2622	91.6001			gene17204	ERGIC3	NC_019470.2:64225357-64238701	134.376	128.29	140.463			gene3256	LOC102186358	NC_030810.1:100010672-100011497	100.057	97.1701	102.944
	gene18153	ACTN4	NC_019471.2:47483672-47554487	46.6718	43.9727	49.371				LOC102186302	NC_030817.1:78032288-78032917	86.9111	0	193.794			gene24768	NDUFB8	NC_019479.2:20535742-20541000	134.256	129.713	138.799			gene311	LOC102170266	NC_030808.1:64133323-64141467	99.9918	95.1299	104.854
	gene11378	LOC101123213	NC_019464.2:21430441-21431195	46.5688	40.2679	52.8698			gene12263	CDK9	NC_030818.1:98004275-98009017	86.8205	82.6779	90.963			gene18159	HNRNPL	NC_019471.2:47634309-47648739	134.089	128.401	139.776			gene15735	LOC102186417	NC_030823.1:65387-66921	99.9372	95.362	104.512
	gene24331	EHD1	NC_019478.2:42283860-42305507	46.4329	43.8551	49.0108			gene3890	LOC108635869	NC_030811.1:7042447-7043875	86.8076	80.6306	92.9846			gene23940	LDHA	NC_019478.2:25576940-25588907	133.815	128.586	139.043			gene2716	JAK1	NC_030810.1:40346864-40495200	99.8579	95.9882	103.728
	gene29083	LOC101113741	NW_014642420.1:18253-20076	46.3376	41.2901	51.3851			gene25901	PTPRCAP	NC_030836.1:42758729-42761015	86.7786	80.0869	93.4702			gene7039	MFNG	NC_019460.2:180479979-180496464	133.565	127.719	139.412			gene25812	LOC102175005	NC_030836.1:40212098-40221575	99.8027	96.6725	102.933
	gene14652	TMEM256	NC_019468.2:26673592-26674732	46.3286	38.1387	54.5184			gene8443	FAM32A	NC_030814.1:101929611-101935725	86.6241	80.6857	92.5624			gene24441	ADRBK1	NC_019478.2:44372014-44390504	133.515	131.953	135.078			gene3877	LOC108635821	NC_030811.1:6713115-6719380	99.6796	95.9771	103.382
	gene19874	PTPRJ	NC_019472.2:75922345-75988363	46.2848	44.7264	47.8432			gene21284	LOC102168903	NC_030828.1:69098489-69099955	86.6158	78.6709	94.5607			gene6687	OS9	NC_019460.2:161454698-161489538	133.424	129.466	137.381			gene8267	PRDX2	NC_030814.1:98102168-98105258	99.4361	95.155	103.717
	gene28716	LOC101107003	NW_014640574.1:5416-7122	46.2039	42.4927	49.9152			gene25972	EHBP1L1	NC_030836.1:44174579-44190648	86.6057	82.0901	91.1213			gene8987	MIR23A	NC_019462.2:9882123-9882196	133.324	39.1536	227.495			gene7600	SBNO2	NC_030814.1:66847797-66890258	99.4112	96.469	102.353
	gene21145	XBP1	NC_019474.2:67735877-67740934	46.1142	42.7507	49.4777			gene14853	CD44	NC_030822.1:17197401-17286604	86.4993	81.0983	91.9004			gene21232	CHCHD10	NC_019474.2:70477321-70479969	133.267	127.149	139.384			gene3499	SSR2	NC_030810.1:105357831-105365078	99.3008	95.5221	103.079
	gene13857	SLC46A3	NC_019467.2:31637035-31658822	46.0956	44.3396	47.8516			gene6853	LOC106502221	NC_030813.1:91678714-91679046	86.4393	70.7683	102.11			gene2829	ADI1	NC_019459.2:1867238-1874280	133.098	130.538	135.658			gene18227	PRMT1	NC_030825.1:57086440-57096449	99.2801	94.9576	103.603
	gene4712	LOC101123533	NC_019459.2:237672904-237673285	45.988	36.1215	55.8545			gene17291	C18H16orf74	NC_030825.1:13093029-13123209	86.381	79.238	93.5239			gene4512	TUBA4A	NC_019459.2:220172336-220174199	133.036	130.462	135.61			gene27326	EDF1	NW_017189579.1:37167-40719	99.2273	96.5313	101.923
	gene12195	BATF	NC_019464.2:83580591-83602915	45.9657	40.7996	51.1317			gene7814	RNF44	NC_030814.1:72588510-72605390	86.3728	81.8025	90.943			gene8598	LOC105615131	NC_019461.2:112695855-112700079	132.962	130.568	135.356			gene17983	LOC108637990	NC_030825.1:52416154-52432011	98.9182	95.6237	102.213
	gene3351	TLN1	NC_019459.2:52554668-52586128	45.8329	44.3604	47.3053			gene7027	NELFA	NC_030813.1:115946154-115968069	86.021	82.1931	89.8489			gene22783	BRD2	NC_019477.2:7359162-7366621	132.523	128.202	136.844			gene2207	RNPEPL1	NC_030810.1:1116267-1124813	98.8833	97.4596	100.307
	gene27527	TSR2	NC_019484.2:48364576-48369670	45.7806	41.682	49.8792			gene23398	CLCN7	NC_030832.1:1054320-1074130	85.8524	82.7316	88.9733			gene18494	SNRNP70	NC_019471.2:54522653-54541707	132.413	129.942	134.884			gene22023	LOC102173056	NC_030830.1:10187426-10187948	98.8452	94.8534	102.837
	gene4704	SRSF4	NC_019459.2:237245043-237271073	45.7672	42.9479	48.5865			gene26383	NDUFB11	NW_017189516.1:19657456-19659943	85.6157	78.4843	92.7471			gene6470	FKBP11	NC_019460.2:136925565-136929024	131.602	127.943	135.261			gene26102	CDK2AP2	NC_030836.1:46438684-46441018	98.8238	94.4925	103.155
	gene6470	FKBP11	NC_019460.2:136925565-136929024	45.731	40.0253	51.4368			gene3439	TPM3	NC_030810.1:103791567-103819730	85.5652	79.0721	92.0582			gene25822	LOC101115593	NC_019481.2:16421428-16421860	131.397	125.786	137.008			gene22057	RIPK1	NC_030830.1:15097485-15124862	98.6377	95.7239	101.551
	gene13485	PABPC1	NC_019466.2:76113864-76129966	45.7135	43.2149	48.2121			gene10259	BATF	NC_030817.1:16378341-16400934	85.5636	80.0779	91.0493			gene22804	CUTA	NC_019477.2:7663007-7664635	131.329	125.492	137.167			gene20703	FES	NC_030828.1:21055507-21066911	98.5871	95.3489	101.825
	gene24359	DPF2	NC_019478.2:42741417-42754298	45.7118	42.369	49.0547			gene15222	LOC102179935	NC_030822.1:34790733-34806074	85.5514	79.5089	91.594			gene18513	FLT3LG	NC_019471.2:54845978-54854360	131.079	127.705	134.453			gene17837	ACTN4	NC_030825.1:49298655-49370984	98.5749	94.7838	102.366
	gene5647	CD8A	NC_019460.2:58337225-58344392	45.6617	42.55	48.7734			gene1127	MINOS1	NC_030809.1:2886314-2921702	85.4848	78.6569	92.3126			gene18036	USF2	NC_019471.2:44976344-44985786	130.523	128.325	132.721			gene4693	SHFM1	NC_030811.1:106593642-106617350	98.4152	94.3155	102.515
	gene7598	PACSIN2	NC_019460.2:217469591-217581996	45.6566	42.616	48.6972			gene13399	ZGPAT	NC_030820.1:53359430-53369262	85.2847	81.305	89.2644			gene12765	SF3B5	NC_019465.2:68352372-68353102	130.514	124.529	136.498			gene6163	SREBF2	NC_030812.1:111788194-111853028	97.8668	96.8607	98.8729
	gene22721	SEC61A1	NC_019476.2:59326893-59340144	45.6277	43.1231	48.1323			gene18127	LOC102178104	NC_030825.1:55295193-55295987	85.2101	77.7851	92.635				LOC101123370	NC_019461.2:82673152-82692305	130.354	0	286.447			gene8439	TPM4	NC_030814.1:101842234-101867096	97.7309	93.4096	102.052
	gene9667	PTBP1	NC_019462.2:40687553-40698134	45.5501	42.7339	48.3664			gene18144	SEPW1	NC_030825.1:55705177-55709429	85.1092	78.5369	91.6815			gene311	ATP6V0B	NC_019458.2:18383541-18386873	130.306	127.265	133.348			gene2097	SLC40A1	NC_030809.1:129717866-129740162	97.7256	96.4427	99.0084
	gene8712	MRPL55	NC_019462.2:2666814-2670737	45.5311	39.4007	51.6615			gene9961	SF3B5	NC_030816.1:68534977-68535689	85.0839	75.8557	94.3121			gene25998	SPN	NC_019481.2:26519469-26522329	129.919	124.273	135.565			gene1095	NECAP2	NC_030809.1:486513-500217	97.3551	95.6917	99.0184
	gene8963	PKN1	NC_019462.2:9340667-9364073	45.3996	42.7556	48.0436			gene8444	AP1M1	NC_030814.1:101940338-101971391	85.0521	81.123	88.9812			gene7616	PARVG	NC_019460.2:218620986-218650876	129.807	127.465	132.148			gene2868	LOC102170144	NC_030810.1:66295143-66399229	97.3337	93.9321	100.735
	gene14145	LAMP1	NC_019467.2:85849874-85864424	45.3922	42.7034	48.081			gene8256	CALR	NC_030814.1:97992274-97996125	84.9433	80.6353	89.2514			gene27611	WAS	NC_019484.2:53139961-53147269	129.535	127.41	131.66			gene20036	SUMO2	NC_030826.1:55507302-55516162	97.3151	94.8524	99.7777
	gene22869	STK38	NC_019477.2:10465657-10511673	45.376	42.74	48.012			gene7596	MIDN	NC_030814.1:66785454-66795088	84.9009	80.4796	89.3222			gene10719	HOPX	NC_019463.2:71918281-71949670	129.227	123.285	135.17			gene3611	LOC102173932	NC_030810.1:109179120-109220582	97.197	93.1222	101.272
	gene7603	TSPO	NC_019460.2:217729944-217733758	45.2833	37.5458	53.0209			gene12277	C11H9orf16	NC_030818.1:98333334-98336890	84.8142	76.9977	92.6307			gene14814	GRAP	NC_019468.2:33698264-33724898	129.116	124.267	133.964			gene22803	MTCH1	NC_030830.1:37858928-37875952	97.0845	93.6366	100.532
	gene28755	LOC105605869	NW_014640775.1:39603-39907	45.265	18.3846	72.1454			gene19130	ARRB2	NC_030826.1:26442452-26451060	84.7893	79.3465	90.2322			gene14473	INPP5K	NC_019468.2:22207267-22226584	129.083	124.691	133.475			gene5694	LOC102177091	NC_030812.1:80792412-80792903	96.8244	92.6679	100.981
	gene25564	SPSB3	NC_019481.2:1340487-1345729	45.2521	41.146	49.3583			gene6060	IL17RA	NC_030812.1:107733450-107749313	84.7626	81.8139	87.7112			gene16539	ATP5C1	NC_019470.2:11843307-11856701	129.036	124.264	133.808			gene2212	COPS9	NC_030810.1:1421494-1426071	96.6428	92.3707	100.915
	gene28258	TSC22D3	NC_019484.2:120260649-120327170	45.2328	41.5532	48.9124			gene26927	ZNF75D	NW_017189517.1:19983609-20011768	84.7025	79.8241	89.5808			gene9235	DENND1C	NC_019462.2:15549687-15559564	128.893	127.142	130.643			gene15679	BIRC3	NC_030822.1:76056090-76074265	96.479	92.5489	100.409
	gene12605	PNRC1	NC_019465.2:48126896-48131040	45.1609	41.8976	48.4242			gene7968	MATK	NC_030814.1:90358236-90366369	84.6982	79.1631	90.2332			gene18220	SHKBP1	NC_019471.2:48923171-48935553	128.805	126.954	130.656			gene19372	NME1	NC_030826.1:35243524-35254949	96.4313	92.6842	100.178
	gene2644	MX1	NC_019458.2:259561624-259596486	45.1512	42.3698	47.9327			gene25132	LOC102188471	NC_030835.1:15789838-15790279	84.6416	72.9149	96.3684			gene23197	TUBB	NC_019477.2:27268710-27273183	128.564	126.81	130.318			gene14001	YWHAZ	NC_030821.1:18762958-18797177	96.335	92.4449	100.225
	gene28629	PHPT1	NW_014640147.1:55-804	45.1005	29.7865	60.4146			gene1213	RUNX3	NC_030809.1:7884246-7949392	84.6088	80.1109	89.1067			gene3220	LOC101113726	NC_019459.2:42608548-42608991	128.539	123.117	133.96			gene22519	LOC102176414	NC_030830.1:22011409-22026286	96.316	93.3409	99.291
	gene25972	YPEL3	NC_019481.2:26199616-26202949	44.9354	40.0534	49.8174			gene3611	LOC102173932	NC_030810.1:109179120-109220582	84.5366	79.1262	89.9469			gene9511	LOC101102809	NC_019462.2:36539218-36543082	128.12	125.664	130.576			gene9061	CLTA	NC_030815.1:60159439-60177198	96.2545	91.8425	100.666
	gene22222	BRK1	NC_019476.2:16659118-16665801	44.7976	34.3555	55.2397			gene27690	UFD1L	NW_017189851.1:344571-358423	84.403	77.9286	90.8774			gene7365	TPI1	NC_019460.2:207303345-207305235	127.947	124.753	131.14			gene11379	ARID5A	NC_030818.1:2481645-2494688	96.1509	92.8246	99.4771
	gene20389	FYB	NC_019473.2:35105424-35282410	44.513	41.9167	47.1094			gene25930	SF1	NC_030836.1:43426605-43440537	84.3591	80.3374	88.3808			gene3422	LOC101114849	NC_019459.2:63731820-63733280	127.869	125.463	130.275			gene26049	PPP1CA	NC_030836.1:45676492-45680669	96.1316	91.849	100.414
	gene1504	LOC105616120	NC_019458.2:109313421-109313889	44.4609	31.8024	57.1195			gene13391	UCKL1	NC_030820.1:53211522-53222894	84.3277	78.9358	89.7195			gene28382	CKB	NW_014639042.1:1421-2376	127.828	124.137	131.519			gene18015	PLAUR	NC_030825.1:52941227-52954420	96.1221	94.472	97.7722
	gene10013	GPX3	NC_019462.2:59737445-59745597	44.4574	40.9031	48.0117			gene27607	SLC25A5	NW_017189785.1:53746-56559	84.3257	78.8077	89.8437			gene24901	LOC101102857	NC_019479.2:34775871-34777577	127.224	125.032	129.416			gene18555	TARM1	NC_030825.1:64874669-64883208	96.0808	92.434	99.7276
	gene1002	CD2	NC_019458.2:93153196-93167901	44.4319	40.4842	48.3795			gene4341	SRI	NC_030811.1:47878045-47890595	84.324	77.6402	91.0077			gene15687	FCMR	NC_019469.2:3957922-3978350	126.918	125.352	128.484			gene25487	LOC108634243	NC_030836.1:17847931-17848983	96.0202	93.5786	98.4618
	gene9901	DIAPH1	NC_019462.2:49901496-50018301	44.3926	42.6295	46.1556			gene6111	SUN2	NC_030812.1:109281529-109299775	84.3212	80.7385	87.9039				-	NC_001941.1:11552-11621	126.612	30.9024	222.322			gene27938	LOC102174924	NW_017190147.1:609853-636878	95.9472	93.2662	98.6281
	gene15028	RARA	NC_019468.2:40102034-40123460	44.3175	40.6778	47.9571			gene12352	RAPGEF1	NC_030818.1:101166298-101302669	84.2786	80.0845	88.4726			gene9376	IRF1	NC_019462.2:19428198-19434616	126.514	123.98	129.049			gene16340	IER5	NC_030823.1:60788826-60791024	95.8137	94.2172	97.4103
	gene16111	LOC101107036	NC_019469.2:49144032-49145840	44.2697	41.0158	47.5237			gene2565	LOC102172508	NC_030810.1:22233925-22234665	83.9471	76.2529	91.6412			gene12081	VTI1B	NC_019464.2:76371670-76388613	126.399	120.329	132.469			gene19161	ACAP1	NC_030826.1:26849551-26862374	95.5733	92.0881	99.0586
	gene5807	TTC7A	NC_019460.2:77041112-77156287	44.1879	41.5381	46.8376			gene17910	SHKBP1	NC_030825.1:50775185-50787650	83.9448	79.2177	88.672			gene10014	TNIP1	NC_019462.2:59746140-59794027	126.199	124.419	127.978			gene26963	NDUFA1	NW_017189517.1:24555321-24558571	95.3968	90.8605	99.933
	gene17091	RBCK1	NC_019470.2:59800730-59818814	44.131	40.8562	47.4058			gene10017	LOC102177708	NC_030816.1:74333067-74343239	83.8525	76.9122	90.7927			gene11509	LOC101116991	NC_019464.2:24035720-24041006	126.09	120.649	131.531			gene9514	RAB14	NC_030815.1:110299949-110320726	95.3729	91.0717	99.674
	gene16560	LOC105616656	NC_019470.2:15728978-15729441	44.087	36.0377	52.1362			gene22519	LOC102176414	NC_030830.1:22011409-22026286	83.7678	76.2677	91.2679			gene12486	MICAL1	NC_019465.2:27786711-27797822	125.664	121.334	129.994			gene21285	LOC108638496	NC_030828.1:69101559-69103000	95.3048	93.141	97.4686
	gene18766	LENG8	NC_019471.2:60027429-60035494	43.9962	41.6792	46.3131			gene18544	LOC106501822	NC_030825.1:64754761-64780996	83.7429	79.2453	88.2404			gene8781	IFI30	NC_019462.2:4744097-4747183	125.603	121.998	129.208			gene15291	MRPL17	NC_030822.1:35957272-35958845	95.2143	92.6154	97.8132
	gene26642	DDIT4	NC_019482.2:28097531-28099657	43.9911	40.6792	47.303			gene18661	UBE2M	NC_030825.1:67201159-67204410	83.6567	78.7202	88.5932			gene19999	C15H11orf31	NC_019472.2:78042241-78044510	125.215	121.111	129.32			gene19121	PSMB6	NC_030826.1:26370046-26372286	94.7426	91.978	97.5073
	gene15998	PIK3CD	NC_019469.2:41845003-41897963	43.9286	42.273	45.5843			gene13807	PREX1	NC_030820.1:76376955-76555882	83.6285	81.431	85.8261			gene4425	LOC101102541	NC_019459.2:211116652-211117705	125.15	122.261	128.039			gene496	LOC102180154	NC_030808.1:81856961-81857697	94.7059	91.6747	97.737
	gene26727	TSPAN14	NC_019482.2:35359407-35413605	43.9273	40.6718	47.1829			gene11113	IRF9	NC_030817.1:80441153-80446438	83.5494	78.2896	88.8092			gene24388	FIBP	NC_019478.2:43197679-43201706	125.042	119.792	130.292			gene16747	PLBD2	NC_030824.1:10092583-10114794	94.4786	93.0002	95.957
	gene15334	CD7	NC_019468.2:49662058-49665649	43.9218	39.745	48.0986			gene27674	SMPD4	NW_017189851.1:39473-54976	83.5337	78.9857	88.0816			gene7139	LDHB	NC_019460.2:193082124-193097807	125.016	122.317	127.716			gene15628	LOC102188153	NC_030822.1:65376267-65376803	94.4074	90.5889	98.2259
	gene9016	PRDX2	NC_019462.2:10759012-10762107	43.8888	38.8466	48.931			gene18257	EMC10	NC_030825.1:57628153-57635183	83.4282	77.8816	88.9749			gene18602	CLDND2	NC_019471.2:56270681-56272279	124.58	118.819	130.342			gene18544	LOC106501822	NC_030825.1:64754761-64780996	94.315	91.3342	97.2958
	gene20050	LOC101109907	NC_019472.2:79313978-79318164	43.817	41.7723	45.8616			gene15004	VPS26B	NC_030822.1:30876576-30883932	83.3674	79.2962	87.4386			gene23748	SERPINB1	NC_019477.2:49512571-49521212	124.348	118.865	129.831			gene22732	CNPY3	NC_030830.1:32246465-32254881	94.2109	92.1688	96.2529
	gene5396	SF3B6	NC_019460.2:31523848-31532102	43.5784	38.1412	49.0155			gene23483	LOC106503617	NC_030832.1:2396840-2400310	83.1872	78.5596	87.8149			gene16983	ARFRP1	NC_019470.2:53286063-53292758	124.338	119.777	128.898			gene19398	LOC102183178	NC_030826.1:36043094-36044837	93.7393	87.7734	99.7052
	gene229	SMAP2	NC_019458.2:14720194-14769529	43.5269	40.4713	46.5825			gene8096	TRAPPC5	NC_030814.1:93905666-93908043	83.119	75.0457	91.1924			gene15191	SLC25A39	NC_019468.2:43486114-43490417	124.259	118.719	129.799			gene14412	LOC102169976	NC_030821.1:81202092-81204485	93.6694	91.4877	95.8511
	gene26342	LFNG	NC_019481.2:40562242-40568428	43.4913	39.6776	47.3049			gene19627	CNP	NC_030826.1:41771223-41778402	83.0867	78.0854	88.088			gene16580	LOC101122205	NC_019470.2:16929853-16930737	124.15	120.942	127.359			gene1294	ATPIF1	NC_030809.1:10824576-10826710	93.6013	89.9791	97.2236
	gene22509	IP6K1	NC_019476.2:50401722-50437609	43.4488	40.6383	46.2593			gene13036	APBB1IP	NC_030820.1:17303380-17383721	83.0856	80.3009	85.8702			gene24445	POLD4	NC_019478.2:44436843-44438612	123.422	117.959	128.885			gene19891	P4HB	NC_030826.1:50405061-50415000	93.523	92.0371	95.009
	gene8577	LOC105615133	NC_019461.2:112188754-112203469	43.4326	38.812	48.0531			gene23407	MRPS34	NC_030832.1:1261497-1262745	83.074	75.9648	90.1832			gene21456	CIB1	NC_019475.2:20707363-20710693	122.98	117.42	128.541			gene28353	SASH3	NW_017205676.1:2672-16904	93.4904	92.0912	94.8897
	gene9123	SLC44A2	NC_019462.2:12742162-12757974	43.4094	40.7146	46.1042			gene6726	LOC108636228	NC_030813.1:80847214-80847727	83.04	72.9286	93.1515			gene3326	CLTA	NC_019459.2:52103906-52121439	122.804	120.076	125.532			gene28278	ATP6AP1	NW_017201244.1:36439-44505	93.4872	91.8751	95.0993
	gene1640	RCSD1	NC_019458.2:117725919-117795638	43.1745	40.7583	45.5907			gene7797	PRELID1	NC_030814.1:71841348-71844945	82.8386	77.3718	88.3055			gene11341	PSME2	NC_019464.2:20614798-20618640	122.748	120.345	125.15			gene13674	BPI	NC_030820.1:66719461-66768979	93.4842	90.6526	96.3157
	gene29246	ABTB1	NW_014644210.1:2752-4890	43.1503	39.6384	46.6623			gene11788	CD8B	NC_030818.1:47654538-47673514	82.7983	77.6394	87.9573			gene10016	ANXA6	NC_019462.2:59812706-59861392	122.694	118.561	126.827			gene8206	NDUFB7	NC_030814.1:96621431-96625883	93.2311	89.6062	96.856
	gene14608	PSMB6	NC_019468.2:26144866-26147119	43.1279	38.0703	48.1855			gene23949	LAT2	NC_030832.1:32974509-32990092	82.7396	77.7839	87.6954			gene11401	LOC101110848	NC_019464.2:21862727-22607965	122.579	116.486	128.671			gene18892	EVI2B	NC_030826.1:18330152-18339764	93.208	91.8465	94.5694
		LOC105613366	NC_019461.2:105407626-105408350	43.0744	28.0517	58.0971			gene8666	CTSB	NC_030815.1:7428147-7449087	82.6856	77.7323	87.6389			gene9121	CDKN2D	NC_019462.2:12700204-12702262	122.555	119.76	125.35			gene11803	GNLY	NC_030818.1:48786755-48789216	93.1511	88.3578	97.9444
	gene17916	LOC101122127	NC_019471.2:36062456-36063368	43.0545	38.2275	47.8816			gene20113	GNA13	NC_030826.1:61139881-61173100	82.6528	80.3761	84.9294			gene16366	LOC101119659	NC_019469.2:70149539-70150703	122.287	116.758	127.816			gene16709	PXN	NC_030824.1:8515968-8558916	93.1436	89.3224	96.9648
	gene12806	PCMT1	NC_019465.2:73718729-73748826	42.9833	39.5787	46.388			gene21482	ARPC4	NC_030829.1:16739518-16749345	82.465	77.734	87.1961			gene20982	LOC101109212	NC_019474.2:56652483-56653423	121.841	118.789	124.893			gene20143	LCP2	NC_030827.1:2207950-2256091	93.1201	91.7965	94.4437
	gene10391	LEF1	NC_019463.2:17147294-17268176	42.9157	40.0801	45.7513			gene19754	ARHGAP27	NC_030826.1:44677106-44712899	82.454	77.9408	86.9672			gene26678	MYEOV2	NC_019482.2:29622447-29622976	121.818	117.286	126.35			gene25934	EHD1	NC_030836.1:43507707-43528380	93.0041	91.7553	94.2529
	gene2075	LOC101121396	NC_019458.2:187480550-187482008	42.9146	39.2612	46.568				LOC102180026	NC_030817.1:78334037-78334656	82.2114	12.7697	151.653			gene1189	PSMD4	NC_019458.2:99926483-99935139	121.727	117.215	126.239			gene20693	CIB1	NC_030828.1:20908505-20911828	92.9938	88.5597	97.4279
	gene7807	LOC101123112	NC_019461.2:20484443-20484971	42.8939	35.8132	49.9745			gene23482	LOC108633902	NC_030832.1:2374095-2385785	82.1256	76.9408	87.3105			gene18556	SPIB	NC_019471.2:55499777-55505605	121.268	118.899	123.637			gene4317	LOC102182195	NC_030811.1:43566217-43569251	92.9279	89.6116	96.2441
	gene21804	SERF2	NC_019475.2:54299938-54301726	42.8724	35.7755	49.9693			gene18058	GEMIN7	NC_030825.1:53813199-53820441	82.0444	76.3185	87.7702			gene16251	QSOX1	NC_019469.2:59349923-59390457	120.886	119.223	122.549			gene1126	CAPZB	NC_030809.1:2692810-2796424	92.8775	89.7918	95.9631
	gene26044	LOC101105208	NC_019481.2:27267728-27269015	42.8209	37.1416	48.5002			gene12	IL10RB	NC_030808.1:725031-755551	82.0129	77.8184	86.2073			gene26146	HSPB1	NC_019481.2:34233435-34235095	120.784	118.069	123.499			gene22497	PPP1R18	NC_030830.1:21656791-21666385	92.8135	91.4445	94.1825
	gene28054	FAM127A	NC_019484.2:94546883-94547553	42.7963	36.8112	48.7814			gene27899	HCFC1	NW_017190133.1:127917-144365	81.8963	79.8552	83.9375			gene16461	CSRP1	NC_019469.2:78476869-78486034	120.626	117.324	123.928			gene542	LAMP3	NC_030808.1:83625793-83658751	92.6811	89.5848	95.7775
	gene17713	LOC105601845	NC_019471.2:21981284-21981610	42.74	31.3254	54.1545				-	NC_005044.2:6870-6939	81.7922	0	327.169			gene19985	SLC43A3	NC_019472.2:77764086-77794107	120.611	115.639	125.583			gene1410	NCL	NC_030809.1:16487369-16497228	92.4082	91.0164	93.7999
	gene9114	CDC37	NC_019462.2:12556124-12567245	42.6132	39.1036	46.1229			gene18225	IRF3	NC_030825.1:57069645-57075180	81.7038	76.3258	87.0818			gene14643	EIF5A	NC_019468.2:26604864-26609847	120.375	115.899	124.851			gene7407	DIAPH1	NC_030814.1:57801640-57918084	92.3875	88.7072	96.0679
	gene22799	DAXX	NC_019477.2:7555390-7559784	42.4649	39.8013	45.1286			gene21285	LOC108638496	NC_030828.1:69101559-69103000	81.6316	76.2758	86.9874			gene8844	FAM32A	NC_019462.2:6531007-6537426	120.278	115.062	125.494			gene5735	LDHB	NC_030812.1:87109219-87127601	92.2657	90.3133	94.2181
	gene15668	C12H1orf186	NC_019469.2:3111017-3135221	42.4384	39.5434	45.3334			gene6390	LOC102186381	NC_030813.1:16990782-16995481	81.5233	70.8183	92.2283			gene1581	FCGR3A	NC_019458.2:110902141-110912981	120.196	116.365	124.027			gene19634	RAB5C	NC_030826.1:41898208-41920275	92.1825	90.3717	93.9933
	gene16095	NADK	NC_019469.2:48916283-48935596	42.4295	39.4591	45.4			gene19682	IFI35	NC_030826.1:42703783-42717162	81.2631	75.5832	86.943			gene19738	EIF3M	NC_019472.2:61394863-61412114	120.166	117.677	122.655			gene19248	PIK3R5	NC_030826.1:28098485-28172689	91.895	88.9304	94.8596
	gene4830	LYPLA2	NC_019459.2:242003381-242007867	42.4005	39.0934	45.7075			gene16967	LOC102187701	NC_030824.1:32649652-32650149	81.2024	70.9176	91.4873			gene5626	RNF181	NC_019460.2:57145368-57148292	120.111	114.695	125.528			gene9739	CD24	NC_030816.1:30314700-30319283	91.8885	90.1547	93.6222
	gene16461	CSRP1	NC_019469.2:78476869-78486034	42.3119	37.1254	47.4985			gene14954	RPS3	NC_030822.1:28417118-28421784	81.0933	74.2354	87.9513			gene3352	TPM2	NC_019459.2:52591783-52599233	120.104	115.9	124.307			gene13442	PSMA7	NC_030820.1:54374345-54380003	91.8329	87.4596	96.2062
	gene4269	GYPC	NC_019459.2:191542648-191591259	42.3089	38.0505	46.5672			gene6136	MKL1	NC_030812.1:110652606-110757904	81.0882	76.775	85.4014			gene8599	LOC101102142	NC_019461.2:112710364-112718280	119.961	117.809	122.113			gene27612	SEPT6	NW_017189785.1:164221-240787	91.6917	88.5199	94.8634
	gene3040	SYK	NC_019459.2:25670827-25776102	42.3076	39.935	44.6801			gene19662	LOC102190454	NC_030826.1:42473228-42474372	81.0134	73.895	88.1318			gene18230	RAB4B	NC_019471.2:49078937-49089253	119.77	115.273	124.267			gene17971	ARHGEF1	NC_030825.1:52223183-52243434	91.5924	88.1119	95.073
	gene1675	IFNAR1	NC_019458.2:120260135-120289129	42.2657	40.413	44.1184			gene3952	PDIA4	NC_030811.1:8465508-8483328	80.9983	77.7141	84.2826			gene7801	NDUFA4	NC_019461.2:19001141-19008503	119.159	114.663	123.656			gene10260	JDP2	NC_030817.1:16463235-16505508	91.0373	86.5965	95.478
	gene12915	SFT2D1	NC_019465.2:87867496-87882969	42.2631	37.6997	46.8264			gene15801	C16H1orf186	NC_030823.1:3205885-3228952	80.7138	75.1966	86.231			gene15507	HN1	NC_019468.2:55241730-55255126	118.952	115.408	122.495			gene16913	LOC102173027	NC_030824.1:26045068-26045977	90.9458	88.3586	93.533
	gene7467	BID	NC_019460.2:212882670-212889406	42.203	39.2948	45.1112			gene4912	HNRNPA1	NC_030812.1:25518227-25524609	80.5467	75.1411	85.9523			gene15152	IFI35	NC_019468.2:42451224-42464651	118.922	116.263	121.582			gene15951	PARP1	NC_030823.1:27928987-27970115	90.8424	89.6749	92.0099
	gene6303	HNRNPA1	NC_019460.2:131954149-131960602	42.1146	38.2935	45.9358			gene21299	LOC108633178	NC_030828.1:69374236-69377734	80.5075	74.0792	86.9359			gene4516	LOC101113571	NC_019459.2:220239118-220241084	118.763	114.26	123.265			gene4339	STEAP4	NC_030811.1:47803525-47827748	90.7433	86.9594	94.5272
	gene1930	LOC106990825	NC_019458.2:172322211-172322761	42.0933	35.3044	48.8821			gene3815	DNAJB6	NC_030811.1:1221407-1266789	80.3178	75.2183	85.4173			gene10737	LOC101114018	NC_019463.2:77434895-77436449	118.733	116.498	120.968			gene2515	LOC102182562	NC_030810.1:20253751-20254370	90.6621	87.3123	94.0118
	gene18251	TGFB1	NC_019471.2:49553524-49567792	42.0854	37.9586	46.2122			gene26105	LOC100861197	NC_030836.1:46486738-46489886	80.0643	74.1729	85.9557			gene13835	LOC106991379	NC_019467.2:29646085-29646609	118.668	114.16	123.177			gene1251	RPS6KA1	NC_030809.1:9362647-9400749	90.5606	86.9104	94.2107
	gene21610	IMP3	NC_019475.2:32125675-32126679	42.0784	37.5945	46.5623			gene7049	MAEA	NC_030813.1:117026727-117054825	80.0609	74.956	85.1659			gene8176	MYO1G	NC_019461.2:76641139-76657674	118.602	117.136	120.068			gene2479	RNF220	NC_030810.1:19134219-19396425	90.4591	87.6093	93.3089
	gene4875	DDOST	NC_019459.2:244855808-244868414	42.0269	38.6532	45.4007			gene17451	NLRC5	NC_030825.1:26375695-26467171	80.0079	77.0156	83.0003			gene23080	LOC101109492	NC_019477.2:25492305-25497736	118.58	115.383	121.777			gene27715	WAS	NW_017189852.1:183756-195938	90.3197	88.6578	91.9816
	gene7036	CYTH4	NC_019460.2:180300187-180330781	41.9794	39.149	44.8099			gene7563	BTBD2	NC_030814.1:66174194-66197362	79.8926	76.1926	83.5925			gene27634	UXT	NC_019484.2:53753179-53760080	118.5	114.723	122.277			gene27356	LOC102186286	NW_017189598.1:21365-25680	90.2282	86.1666	94.2898
	gene7629	ATXN10	NC_019460.2:219840141-219962669	41.9699	39.8263	44.1135			gene19329	GRAP	NC_030826.1:33858367-33879666	79.8616	75.6829	84.0403			gene6468	ARF3	NC_019460.2:136899520-136915568	118.34	112.577	124.103			gene5538	HSP90B1	NC_030812.1:66288023-66306511	90.1686	88.829	91.5083
	gene7219	CDKN1B	NC_019460.2:201753744-201758608	41.9439	39.0656	44.8222			gene14235	LYN	NC_030821.1:58836232-58942558	79.7705	75.6383	83.9027			gene22507	FAM212A	NC_019476.2:50387692-50389503	118.304	115.5	121.109			gene12530	LOC106502722	NC_030819.1:8213457-8215208	90.1336	88.3747	91.8924
	gene19712	LOC101116252	NC_019472.2:56073571-56074433	41.9113	36.9526	46.87			gene23837	MAZ	NC_030832.1:26343026-26348576	79.698	75.158	84.238			gene15534	CD300LF	NC_019468.2:55627636-55635103	118.19	113.225	123.155			gene6864	CCNI	NC_030813.1:92379797-92414903	90.1165	88.7929	91.4401
	gene23168	DDX39B	NC_019477.2:26797640-26808818	41.8712	38.669	45.0733			gene14418	MROH1	NC_030821.1:81239631-81291078	79.6015	76.2753	82.9277			gene7492	POLR2F	NC_019460.2:213489638-213498359	117.966	114.021	121.912			gene8056	VAV1	NC_030814.1:92782080-92848006	90.0528	88.7251	91.3806
	gene1208	LOC101118491	NC_019458.2:100388318-100389129	41.8078	36.6261	46.9896			gene26005	RAB1B	NC_030836.1:44727116-44734491	79.5162	75.4211	83.6113			gene15426	SYNGR2	NC_019468.2:52918095-52921348	117.468	115.878	119.058			gene19682	IFI35	NC_030826.1:42703783-42717162	89.9822	87.7519	92.2125
	gene16905	C13H20orf27	NC_019470.2:50672625-50685624	41.7736	37.787	45.7603			gene12710	SPATA13	NC_030819.1:52473036-52579821	79.3279	75.2653	83.3905			gene1382	CCT3	NC_019458.2:104766031-104780821	117.301	115.372	119.23			gene22458	LOC102172138	NC_030830.1:20902668-20908544	89.7552	85.9371	93.5734
	gene5170	SH2D3C	NC_019460.2:8304743-8338500	41.6917	38.8476	44.5358			gene25318	LOC102169255	NC_030835.1:37309847-37310409	79.1966	70.0753	88.3178			gene3813	LOC106990950	NC_019459.2:117019833-117020662	116.891	113.671	120.111			gene23847	SEPT1	NC_030832.1:26474940-26478970	89.7005	87.8296	91.5715
	gene15152	IFI35	NC_019468.2:42451224-42464651	41.6111	37.5551	45.6671			gene7787	PDLIM7	NC_030814.1:71621897-71642046	79.1136	73.6952	84.532				LOC105603286	NC_019475.2:68432869-68434422	116.764	111.251	122.277			gene24638	IFIT3	NC_030833.1:40303995-40311119	89.6916	88.1154	91.2678
	gene16969	RGS19	NC_019470.2:53037525-53041405	41.595	38.8024	44.3875			gene21929	SEC61A1	NC_030829.1:59441212-59454848	79.0923	74.5471	83.6374			gene4666	LCK	NC_019459.2:234366217-234386897	116.739	112.326	121.152			gene7606	TMEM259	NC_030814.1:66952620-66959535	89.5702	86.0901	93.0502
	gene17685	ADCY7	NC_019471.2:18103879-18167466	41.5396	39.9239	43.1554			gene7557	LOC102171149	NC_030814.1:66022562-66023859	78.937	68.8807	88.9933			gene16982	ZGPAT	NC_019470.2:53276380-53285470	116.731	114.507	118.956			gene13363	SNRPB	NC_030820.1:52011857-52020500	89.561	85.7569	93.3651
		-	NC_001941.1:3700-3769	41.4958	0	290.47			gene17237	LOC106504012	NC_030825.1:7962577-7968715	78.7942	71.0466	86.5417			gene9355	LSM7	NC_019462.2:18743092-18747741	116.65	110.14	123.16			gene14818	CD82	NC_030822.1:8303249-8359569	89.4824	86.2299	92.7348
	gene5440	OST4	NC_019460.2:33955079-33956389	41.454	34.1014	48.8067			gene26002	PACS1	NC_030836.1:44561666-44705941	78.6868	76.0191	81.3546			gene23160	AIF1	NC_019477.2:26735069-26759209	116.63	110.864	122.395			gene5956	PHB2	NC_030812.1:102420340-102424993	89.3919	85.2051	93.5788
	gene21996	TNFAIP2	NC_019475.2:66399191-66406105	41.2723	38.6955	43.849			gene1284	THEMIS2	NC_030809.1:10484807-10499861	78.6771	75.7966	81.5577			gene8727	GMIP	NC_019462.2:3423572-3433129	116.3	114.824	117.777			gene25930	SF1	NC_030836.1:43426605-43440537	89.3292	86.7805	91.878
	gene14704	VAMP2	NC_019468.2:27315762-27319074	41.2253	38.3887	44.062			gene22868	BAK1	NC_030830.1:40968115-40974446	78.3339	73.2326	83.4352			gene10443	H2AFZ	NC_019463.2:24753629-24755800	116.215	113.081	119.348			gene19990	UBALD2	NC_030826.1:54664375-54670500	89.1949	85.4066	92.9832
	gene25974	PPP4C	NC_019481.2:26208458-26216496	41.219	37.4948	44.9431			gene3900	LOC102178162	NC_030811.1:7418278-7425738	78.2712	71.6892	84.8532			gene4988	FCN1	NC_019460.2:1328438-1337537	116.203	114.386	118.02			gene13003	ATP5C1	NC_030820.1:12201702-12215444	89.1106	84.9269	93.2943
	gene22351	LOC780463	NC_019476.2:40028891-40029531	41.1285	35.0943	47.1627			gene19522	ORMDL3	NC_030826.1:39903445-39909838	78.2558	73.1955	83.316			gene28996	LOC101107641	NW_014641873.1:1075-2301	116.142	113.137	119.148			gene22545	BAG6	NC_030830.1:22308140-22319391	89.0289	86.8526	91.2052
	gene12880	SOD2	NC_019465.2:82557549-82567582	41.0805	37.2587	44.9024			gene27715	WAS	NW_017189852.1:183756-195938	78.2278	74.1248	82.3308			gene28990	TNFSF14	NW_014641839.1:6-1643	116.009	112.48	119.538			gene23842	SPN	NC_030832.1:26422497-26426820	88.9439	87.8305	90.0573
	gene20567	CLPTM1L	NC_019473.2:71582139-71596250	41.0727	38.7973	43.3481			gene2185	ATG4B	NC_030810.1:383386-399631	78.1331	74.3699	81.8962			gene24401	PACS1	NC_019478.2:43348733-43496737	115.891	114.609	117.173			gene7798	RAB24	NC_030814.1:71844982-71850099	88.8766	86.0835	91.6697
	gene24354	CAPN1	NC_019478.2:42603438-42630081	41.0625	38.5387	43.5863			gene9525	TSSC1	NC_030815.1:110800012-110867686	78.1031	73.496	82.7102			gene25546	LOC101107658	NC_019481.2:1046286-1049041	115.355	113.215	117.495			gene21090	LOC102185401	NC_030828.1:58459065-58471068	88.8591	85.3848	92.3334
	gene22398	LOC101105607	NC_019476.2:47021056-47027361	41.0393	32.4778	49.6008			gene9485	ATP6V1G1	NC_030815.1:103484862-103493954	78.0751	72.4138	83.7364			gene26524	HNRNPF	NC_019482.2:13642163-13660407	115.185	110.861	119.508			gene26229	PGK1	NW_017189516.1:3412367-3435029	88.7159	87.0047	90.4271
	gene21598	PSTPIP1	NC_019475.2:31105957-31153130	41.0119	37.962	44.0618			gene374	RPL35A	NC_030808.1:69937554-69941662	78.073	67.8174	88.3286			gene15515	ATP5H	NC_019468.2:55336152-55340891	115.184	111.137	119.23			gene11054	LOC102181959	NC_030817.1:79125294-79129491	88.7142	83.2197	94.2086
	gene9091	PIN1	NC_019462.2:12055873-12067983	40.9908	36.6257	45.3559			gene14429	CPSF1	NC_030821.1:81386287-81400707	78.0107	74.4119	81.6095			gene23154	GPANK1	NC_019477.2:26684986-26688135	115.048	110.456	119.64			gene13204	LOC102181791	NC_030820.1:39613840-39614573	88.3034	85.3716	91.2352
	gene18145	PSMD8	NC_019471.2:47268879-47274935	40.9638	37.1169	44.8108			gene9181	LOC108636643	NC_030815.1:70555417-70556019	77.9314	69.3234	86.5394			gene22060	DBNL	NC_019476.2:269999-296945	114.848	111.538	118.157			gene3513	CCT3	NC_030810.1:105623293-105638214	88.1981	86.6236	89.7726
	gene6641	RASSF3	NC_019460.2:154813325-154890130	40.9364	37.4835	44.3893			gene23552	LOC102188914	NC_030832.1:3427644-3481707	77.911	74.1619	81.6601			gene3199	LOC106990915	NC_019459.2:40376722-40377198	114.616	109.814	119.419			gene26005	RAB1B	NC_030836.1:44727116-44734491	88.1188	86.4975	89.7401
	gene12869	SYTL3	NC_019465.2:81633398-81728290	40.9324	38.2249	43.6399			gene7629	CDC34	NC_030814.1:67299302-67305457	77.8561	72.4167	83.2954			gene3492	LOC101112702	NC_019459.2:72485388-72485768	114.526	108.565	120.487			gene11810	RNF181	NC_030818.1:48931842-48944939	88.0086	83.1897	92.8276
	gene7350	LOC105614854	NC_019460.2:207087608-207088462	40.9245	36.0047	45.8442			gene2449	EBNA1BP2	NC_030810.1:17917514-17924268	77.8173	72.4639	83.1707			gene25960	APOBR	NC_019481.2:26060866-26067246	114.174	109.907	118.441			gene26115	TCIRG1	NC_030836.1:46610607-46622361	87.952	86.6068	89.2972
	gene29102	LOC105606035	NW_014642647.1:2706-11169	40.9205	36.4047	45.4363			gene8207	TECR	NC_030814.1:96625945-96654146	77.6294	72.242	83.0167			gene21722	PSMA6	NC_019475.2:44378717-44414905	114.172	109.135	119.208			gene8179	ACP5	NC_030814.1:95774366-95778414	87.9347	83.8878	91.9817
	gene15482	WBP2	NC_019468.2:54706817-54712970	40.7826	35.6516	45.9136			gene3888	LOC106503979	NC_030811.1:6959434-6975507	77.5939	73.9607	81.2271			gene4830	LYPLA2	NC_019459.2:242003381-242007867	114.091	112.008	116.174			gene3101	LOC102169442	NC_030810.1:91083944-91084659	87.9155	84.941	90.8901
	gene23585	FAM65B	NC_019477.2:31631105-31848725	40.6713	38.4013	42.9412			gene25733	CD5	NC_030836.1:36660385-36682597	77.5926	73.6591	81.5261			gene18631	PPP2R1A	NC_019471.2:56840036-56863077	114.082	112.258	115.905			gene21378	MYD88	NC_030829.1:11484771-11490413	87.9151	84.1252	91.705
	gene21198	PIK3IP1	NC_019474.2:69537965-69548503	40.6521	37.8424	43.4618			gene19948	SOCS3	NC_030826.1:53046048-53049424	77.4386	74.0961	80.7811			gene22810	LOC101118647	NC_019477.2:7885684-7911508	113.876	109.789	117.963			gene20423	TARS	NC_030827.1:40263141-40284789	87.8908	86.5691	89.2125
	gene28991	LOC101117231	NW_014641846.1:2322-3994	40.6227	36.9794	44.2661			gene6246	PIM3	NC_030812.1:118307121-118310256	77.3469	73.491	81.2027			gene24223	TMEM258	NC_019478.2:39539906-39548109	113.865	107.834	119.895			gene19500	ARL5C	NC_030826.1:39307907-39314294	87.7591	85.517	90.0013
	gene13260	SDCBP	NC_019466.2:37451748-37484721	40.5977	37.3469	43.8485			gene25279	HNRNPF	NC_030835.1:31701101-31719712	77.3464	73.3456	81.3472			gene4481	CTDSP1	NC_019459.2:219391839-219397956	112.959	108.967	116.951			gene947	PDXK	NC_030808.1:143364631-143395065	87.6861	86.8171	88.5552
	gene21724	NFKBIA	NC_019475.2:44480978-44483908	40.5811	36.487	44.6752			gene21061	RIN3	NC_030828.1:56701371-56834065	77.3188	74.5436	80.0939			gene24400	SF3B2	NC_019478.2:43334159-43347759	112.893	109.634	116.152			gene10471	LGALS3	NC_030817.1:35592161-35610850	87.3391	85.001	89.6772
	gene21016	PLBD2	NC_019474.2:60692874-60714528	40.4454	37.5216	43.3693			gene6253	LOC102183674	NC_030812.1:118527784-118547477	77.2312	72.3216	82.1408			gene9848	NDUFA2	NC_019462.2:49089779-49091938	112.861	106.736	118.985			gene24411	PDCD4	NC_030833.1:20555540-20581788	87.1452	83.3317	90.9587
	gene11509	LOC101116991	NC_019464.2:24035720-24041006	40.4417	36.2341	44.6492			gene13821	RNF114	NC_030820.1:77539693-77552687	77.2251	73.6686	80.7815			gene23159	NCR3	NC_019477.2:26723078-26756027	112.852	108.314	117.39			gene13600	DYNLRB1	NC_030820.1:63465548-63483202	87.0905	84.077	90.1039
	gene24768	NDUFB8	NC_019479.2:20535742-20541000	40.439	33.9004	46.9776			gene3772	ALDH9A1	NC_030810.1:116936895-116965371	77.2196	73.4715	80.9677			gene20623	LOC101103351	NC_019474.2:8906964-8908322	112.823	110.464	115.182			gene12459	MRPL41	NC_030818.1:105784368-105785017	87.0656	83.8954	90.2358
	gene24400	SF3B2	NC_019478.2:43334159-43347759	40.3655	37.5805	43.1504			gene13939	LOC102186227	NC_030821.1:12500805-12501267	77.2157	66.5519	87.8796			gene18404	CALM3	NC_019471.2:52698738-52707821	112.703	107.715	117.691			gene9229	DCAF12	NC_030815.1:75279761-75315413	87.0282	85.8652	88.1913
	gene17359	ACOT8	NC_019470.2:74026942-74041106	40.3405	36.0415	44.6394			gene23337	LOC102168959	NC_030832.1:165789-166574	77.1522	68.3819	85.9225			gene21452	IDH2	NC_019475.2:20571776-20589335	112.67	110.853	114.487			gene18989	YWHAE	NC_030826.1:22312741-22347199	86.9695	83.0704	90.8685
	gene22781	LOC101109746	NC_019477.2:7321503-7327905	40.3209	36.7923	43.8496			gene7305	TNIP1	NC_030814.1:48067013-48111788	77.1405	72.7702	81.5107			gene5272	NDUFA8	NC_019460.2:13514974-13532378	112.502	109.289	115.714			gene25137	CHCHD1	NC_030835.1:15955819-15957117	86.9508	83.5151	90.3865
	gene19108	SIDT2	NC_019472.2:27323544-27339627	40.2855	37.7726	42.7983			gene17937	TGFB1	NC_030825.1:51418422-51434470	77.0952	72.4687	81.7216			gene9698	NDUFS7	NC_019462.2:41137894-41142654	111.648	106.077	117.219			gene6995	LOC102168235	NC_030813.1:113336310-113338514	86.8198	83.6231	90.0166
	gene15827	LOC106991444	NC_019469.2:27267476-27268013	40.2795	33.5061	47.0529			gene3072	C3H1orf162	NC_030810.1:88769223-88774463	77.0815	70.5357	83.6273			gene29202	LOC101115610	NW_014643816.1:418-2770	111.638	105.134	118.143			gene26572	LOC102174201	NW_017189516.1:39582665-39583099	86.7892	82.3981	91.1802
	gene18484	NUCB1	NC_019471.2:54405988-54421710	40.2613	37.5833	42.9392			gene3859	LOC102181771	NC_030811.1:6238191-6249283	77.0096	72.0318	81.9875			gene16951	SIRPA	NC_019470.2:52432792-52478155	111.627	107.098	116.156			gene21908	IQSEC1	NC_030829.1:58696228-58833109	86.7525	84.2802	89.2249
	gene15541	LOC101112832	NC_019468.2:55847812-55887242	40.2579	37.1474	43.3684			gene285	LOC102186999	NC_030808.1:58319449-58320866	76.8635	71.9501	81.7768			gene21269	UBE2L3	NC_019474.2:71361008-71385913	111.404	107.878	114.931			gene2739	SERBP1	NC_030810.1:42979044-42995109	86.7392	84.3527	89.1256
	gene27155	LOC101115509	NC_019484.2:521884-548766	40.1259	37.3758	42.876			gene23558	HMOX2	NC_030832.1:3542164-3570890	76.7263	71.4316	82.0211			gene8256	LOC105611038	NC_019461.2:86990043-86990806	111.396	108.073	114.719			gene17768	HCST	NC_030825.1:47434036-47435869	86.6966	82.2602	91.1331
	gene9529	MGAT1	NC_019462.2:37401062-37421249	40.0852	37.2626	42.9078			gene25828	FADS3	NC_030836.1:40744196-40759269	76.326	72.0831	80.5688			gene22671	RAF1	NC_019476.2:56335410-56408940	111.312	107.042	115.581			gene10813	NOP10	NC_030817.1:74745625-74746714	86.6699	82.9149	90.4249
	gene20548	PDCD6	NC_019473.2:70518212-70534646	40.071	35.9632	44.1789			gene26114	NDUFS8	NC_030836.1:46603413-46607673	76.3225	69.094	83.5509			gene21662	LOC101122311	NC_019475.2:33699577-33703103	111.263	108.531	113.995			gene22802	FGD2	NC_030830.1:37814305-37844113	86.534	83.1468	89.9213
	gene9684	HMHA1	NC_019462.2:40890696-40903628	40.056	37.3546	42.7573			gene4137	LOC102189548	NC_030811.1:21300665-21301173	76.2013	66.3621	86.0405			gene8379	LUZP6	NC_019461.2:99480794-99482953	110.991	105.219	116.763			gene22544	PRRC2A	NC_030830.1:22292115-22307192	86.5332	85.7126	87.3539
	gene4727	PTAFR	NC_019459.2:238058633-238084527	40.0513	36.2057	43.897			gene13475	RBM38	NC_030820.1:58050186-58065874	76.1187	72.3072	79.9303			gene15540	LOC101105174	NC_019468.2:55813992-55825804	110.622	107.959	113.285			gene16618	EWSR1	NC_030824.1:2678945-2705706	86.4815	83.6804	89.2825
	gene13873	RPL21	NC_019467.2:32818835-32823078	40.0359	33.3073	46.7644			gene542	LAMP3	NC_030808.1:83625793-83658751	75.9027	70.8578	80.9476			gene23176	LOC105603775	NC_019477.2:26929753-26932758	110.145	105.352	114.939			gene13243	GDI2	NC_030820.1:42264379-42293618	86.2539	82.4503	90.0575
	gene22049	LOC101107738	NC_019475.2:68348536-68349919	39.9767	35.3666	44.5867			gene17467	ADGRG5	NC_030825.1:26875360-26902254	75.8239	71.9765	79.6713			gene17197	EIF6	NC_019470.2:63995238-64001480	110.131	106.05	114.212			gene1806	CXCR4	NC_030809.1:74976698-74980389	86.2289	84.472	87.9857
	gene7372	CD4	NC_019460.2:207361344-207376307	39.9488	36.2767	43.6209			gene28702	LOC108635399	NW_017215134.1:2003-7195	75.6739	72.5601	78.7877			gene28988	LOC101115949	NW_014641835.1:13666-18895	109.906	102.599	117.213			gene7041	ADD1	NC_030813.1:116650350-116740193	86.209	83.1409	89.2771
	gene23685	LOC101106042	NC_019477.2:44266553-44273332	39.8051	35.2215	44.3888			gene23039	LOC102176840	NC_030831.1:22565291-22566015	75.5938	68.2297	82.9579			gene3244	DOK2	NC_019459.2:43476038-43480739	109.74	107.826	111.654			gene4296	STK17A	NC_030811.1:42676228-42714148	86.1875	84.8098	87.5653
	gene14814	GRAP	NC_019468.2:33698264-33724898	39.7868	36.3142	43.2593			gene19821	DDX5	NC_030826.1:48289312-48296775	75.466	72.4759	78.4561			gene14599	RNF167	NC_019468.2:26027909-26032554	109.726	107.76	111.692			gene16718	ALDH2	NC_030824.1:8792816-8817830	86.0632	84.4924	87.6339
	gene2705	LOC101109850	NC_019458.2:262660172-262660694	39.7801	32.891	46.6692			gene25919	ESRRA	NC_030836.1:43027000-43035205	75.2961	70.4961	80.096			gene28586	LOC101121157	NW_014639943.1:0-3085	109.51	107.285	111.736			gene8243	C7H19orf53	NC_030814.1:97259150-97264593	85.9932	83.6007	88.3858
	gene6943	LOC101112471	NC_019460.2:172603802-172604245	39.7601	31.7831	47.7372			gene5883	LOC108636060	NC_030812.1:98929759-98948644	75.2776	69.4979	81.0572			gene6013	AUP1	NC_019460.2:96173420-96176556	109.215	104.631	113.798			gene11495	CCT7	NC_030818.1:11064673-11080836	85.9666	84.3335	87.5996
	gene870	SARS	NC_019458.2:85568148-85588289	39.7091	36.6275	42.7906			gene2393	SMAP2	NC_030810.1:15053631-15102158	75.1981	70.9738	79.4224			gene22053	LOC101108781	NC_019475.2:68477738-68488597	109.215	107.408	111.022			gene25280	FXYD4	NC_030835.1:31729390-31733598	85.9528	80.8922	91.0134
	gene22152	CX3CR1	NC_019476.2:12501086-12516073	39.6547	37.5445	41.7649			gene2313	LOC102168967	NC_030810.1:10307740-10308367	75.0512	66.8822	83.2203			gene4771	RPS6KA1	NC_019459.2:239439591-239464407	109.114	107.852	110.375			gene3084	CAPZA1	NC_030810.1:89891104-89933817	85.9056	82.102	89.7093
	gene16673	RSU1	NC_019470.2:30098375-30306795	39.4769	35.6213	43.3325			gene18220	NOSIP	NC_030825.1:56997951-57009039	74.8841	69.7269	80.0413			gene20389	FYB	NC_019473.2:35105424-35282410	108.825	104.428	113.222			gene18536	LENG8	NC_030825.1:64630559-64640497	85.8875	83.5582	88.2167
	gene9255	NDUFA11	NC_019462.2:16016977-16022111	39.4137	33.1226	45.7048			gene24022	DTX2	NC_030832.1:35380088-35414612	74.8678	70.0971	79.6384			gene1335	DPM3	NC_019458.2:103813311-103813965	108.523	101.987	115.059			gene12262	SH2D3C	NC_030818.1:97964799-97997347	85.873	82.6288	89.1171
	gene9182	TRAPPC5	NC_019462.2:14138858-14141209	39.4127	33.623	45.2023			gene1106	RCC2	NC_030809.1:928660-952389	74.8531	71.2152	78.491			gene23079	LOC101120118	NC_019477.2:25469986-25484167	108.447	103.914	112.979			gene22901	LOC102187356	NC_030830.1:41539649-41548629	85.681	83.7888	87.5732
	gene28929	LOC106992032	NW_014641628.1:6-2199	39.3228	36.5657	42.0798			gene27206	PPIL2	NW_017189530.1:356740-375958	74.7217	70.6576	78.7858			gene5002	LOC101109608	NC_019460.2:1779548-1784311	108.351	102.964	113.737			gene16522	CSRP1	NC_030823.1:79250263-79270859	85.5473	81.6394	89.4552
	gene15308	METRNL	NC_019468.2:48957012-48973730	39.2761	35.6452	42.907			gene12459	MRPL41	NC_030818.1:105784368-105785017	74.7107	66.7556	82.6658			gene24259	POLR2G	NC_019478.2:40371015-40374227	107.921	104.658	111.184			gene4314	LOC106502044	NC_030811.1:43471280-43484029	85.5104	81.6123	89.4085
	gene26658	LOC105605079	NC_019482.2:29035424-29036138	39.1959	30.6226	47.7692			gene24252	LOC108634036	NC_030833.1:466917-467400	74.4565	64.3584	84.5545			gene15192	GRN	NC_019468.2:43508774-43516031	107.725	105.971	109.479			gene16868	LOC102179223	NC_030824.1:19459529-19460040	85.4605	81.6833	89.2377
	gene27065	PLEKHA2	NC_019483.2:32650333-32716259	39.1857	37.4213	40.9501			gene20159	STK10	NC_030827.1:3901276-4031641	74.1702	70.3143	78.0261			gene3344	HINT2	NC_019459.2:52475314-52477894	107.416	102.475	112.356			gene16878	UBC	NC_030824.1:20309933-20313298	85.4427	84.0206	86.8649
	gene9112	ICAM3	NC_019462.2:12490694-12499218	39.1846	36.5782	41.7909			gene2479	RNF220	NC_030810.1:19134219-19396425	74.1305	69.9165	78.3444			gene770	LOC101106123	NC_019458.2:69713005-69715110	107.383	103.234	111.532			gene8748	LOC102171065	NC_030815.1:19414930-19415689	85.1759	82.3665	87.9853
	gene9279	FEM1A	NC_019462.2:16879331-16881988	39.1302	36.6528	41.6076			gene6179	NFAM1	NC_030812.1:112285232-112321727	74.078	68.8539	79.302			gene8683	SQSTM1	NC_019462.2:1105510-1115634	107.341	104.995	109.687			gene9319	FGD3	NC_030815.1:84134127-84175695	85.1161	82.2902	87.9421
	gene23742	BPHL	NC_019477.2:49313940-49333776	39.119	34.9767	43.2612			gene4271	LOC102190931	NC_030811.1:37803744-37804198	74.0698	63.4781	84.6615			gene945	RHOC	NC_019458.2:89098385-89104568	107.331	102.601	112.062			gene8013	SAFB	NC_030814.1:91841781-91902615	85.0475	82.8377	87.2572
	gene27701	MED12	NC_019484.2:60402321-60424370	39.1177	37.592	40.6434			gene27686	SLC25A1	NW_017189851.1:255219-258186	73.8437	69.3735	78.3138			gene20087	MS4A7	NC_019472.2:80012481-80030756	107.222	103.167	111.278			gene23444	RNPS1	NC_030832.1:1686286-1695484	84.9731	81.9419	88.0042
	gene828	S1PR1	NC_019458.2:77651925-77656665	39.1136	36.5723	41.6548			gene17196	LOC106501714	NC_030825.1:3181424-3181825	73.7639	61.9698	85.558			gene28935	LOC101104725	NW_014641638.1:53298-58649	107.184	103.325	111.043			gene22061	PSMG4	NC_030830.1:15210942-15215342	84.6939	81.3027	88.085
	gene24212	LOC101106637	NC_019478.2:39169775-39179359	38.9849	35.6677	42.302			gene15760	SOX13	NC_030823.1:1251080-1294827	73.711	70.1209	77.3011			gene14647	ACAP1	NC_019468.2:26629402-26641632	106.977	105.438	108.516			gene5493	SLC25A3	NC_030812.1:61457140-61463332	84.6259	80.6789	88.573
	gene17126	HCK	NC_019470.2:60776348-60821661	38.9283	36.7509	41.1057			gene25472	GAB2	NC_030836.1:17081590-17259528	73.6971	71.4623	75.9319			gene22073	CMC1	NC_019476.2:2576705-2655382	106.946	101.16	112.731			gene10966	HNRNPC	NC_030817.1:76993484-77038760	84.6227	82.6115	86.634
	gene9511	LOC101102809	NC_019462.2:36539218-36543082	38.9263	35.4008	42.4518			gene10	IFNGR2	NC_030808.1:526089-566698	73.6968	69.1272	78.2663			gene6757	ESYT1	NC_019460.2:162904143-162918282	106.914	105.736	108.091			gene13618	EIF6	NC_030820.1:64118194-64124609	84.6003	81.2245	87.9761
	gene28741	LOC106992022	NW_014640701.1:2123-2872	38.8785	33.5958	44.1612			gene1086	LOC102181451	NC_030809.1:147995-148548	73.6815	64.7184	82.6445			gene931	ATP5F1	NC_019458.2:87885111-87900654	106.864	104.367	109.361			gene11422	RNF149	NC_030818.1:6105007-6131111	84.551	83.1513	85.9507
	gene7616	PARVG	NC_019460.2:218620986-218650876	38.8607	35.5047	42.2167			gene20856	IMP3	NC_030828.1:32696823-32698021	73.5936	68.3049	78.8823			gene5607	SUCLG1	NC_019460.2:56010982-56047363	106.833	104.459	109.208			gene8262	DNASE2	NC_030814.1:98048148-98050693	84.1173	82.2558	85.9789
	gene24742	HPS1	NC_019479.2:18686799-18713176	38.835	35.8476	41.8224			gene10087	TAGAP	NC_030816.1:82661001-82670532	73.5699	70.5036	76.6362			gene29120	MRPS2	NW_014642797.1:6-732	106.717	103.355	110.079			gene19851	C19H17orf62	NC_030826.1:49683119-49689601	83.9956	80.6839	87.3072
	gene8662	ESYT2	NC_019461.2:118786645-118839828	38.7769	37.0865	40.4672			gene7817	HIGD2A	NC_030814.1:72752202-72753205	73.3568	65.3399	81.3737			gene3775	PTPN18	NC_019459.2:113084418-113104393	106.485	104.802	108.168			gene4194	IRF5	NC_030811.1:27225498-27238144	83.9822	81.1449	86.8195
	gene8694	HNRNPH1	NC_019462.2:1368932-1377940	38.7717	35.815	41.7284			gene27896	ARHGAP4	NW_017190133.1:93061-109008	73.1878	69.4491	76.9264			gene11400	DAD1	NC_019464.2:21827513-21849833	106.465	100.946	111.984			gene22484	LOC108633460	NC_030830.1:21431909-21436484	83.789	82.3479	85.2301
	gene9848	NDUFA2	NC_019462.2:49089779-49091938	38.7639	32.292	45.2358			gene18073	ERCC1	NC_030825.1:54078065-54092742	73.0375	66.6577	79.4173			gene29009	LOC101120817	NW_014641952.1:2646-5550	106.371	103.397	109.346			gene17742	TMEM147	NC_030825.1:47030432-47032163	83.6866	80.7879	86.5853
	gene26211	MOSPD3	NC_019481.2:35813872-35816895	38.7493	34.5666	42.932			gene23464	SRRM2	NC_030832.1:2174774-2192889	73.0193	0	2.49597			gene12195	BATF	NC_019464.2:83580591-83602915	105.989	102.998	108.98			gene23390	UBE2I	NC_030832.1:954948-967021	83.6131	80.1622	87.064
	gene26304	DAGLB	NC_019481.2:38146842-38168883	38.7391	36.0331	41.4451			gene21261	LOC102190739	NC_030828.1:68561924-68577969	72.9787	68.933	77.0244			gene25962	NUPR1	NC_019481.2:26087781-26089219	105.958	102.522	109.395			gene25733	CD5	NC_030836.1:36660385-36682597	83.5818	82.0406	85.1229
	gene3414	ANXA1	NC_019459.2:63033039-63052789	38.7203	35.3968	42.0439			gene4316	MYO1G	NC_030811.1:43547200-43563484	72.9704	69.9808	75.96			gene25550	GNPTG	NC_019481.2:1065476-1076110	105.816	103.313	108.318			gene19403	PPP1R9B	NC_030826.1:36155773-36172029	83.5729	82.5618	84.584
	gene27025	RNF122	NC_019483.2:27878914-27897170	38.715	35.5086	41.9214			gene1924	LOC102181167	NC_030809.1:104636791-104637494	72.8325	65.4473	80.2177			gene21014	SDSL	NC_019474.2:60655103-60667362	105.786	101.608	109.963			gene21340	CMTM6	NC_030829.1:6822778-6844797	83.494	82.1971	84.7909
	gene5130	CCBL1	NC_019460.2:7429732-7460915	38.6903	35.3838	41.9968			gene18550	CNOT3	NC_030825.1:64820237-64836160	72.6283	68.7725	76.4841			gene9472	HIGD2A	NC_019462.2:35292866-35293862	105.767	102.057	109.477			gene11075	LOC102183244	NC_030817.1:79606803-79607382	83.2796	79.9035	86.6556
	gene7547	ST13	NC_019460.2:215842138-215867869	38.6866	35.9674	41.4058			gene19970	SRSF2	NC_030826.1:54255908-54260305	72.4069	68.1591	76.6546			gene26714	ANXA11	NC_019482.2:34889702-34931923	105.676	102.121	109.232			gene19627	CNP	NC_030826.1:41771223-41778402	83.2338	80.1509	86.3168
	gene7470	PEX26	NC_019460.2:213103625-213114045	38.6765	36.478	40.875			gene5995	TNFRSF1A	NC_030812.1:102943586-102956345	72.3939	67.7579	77.03			gene21978	HSP90AA1	NC_019475.2:65540149-65544930	105.519	104.038	107.001			gene4128	LUZP6	NC_030811.1:20666275-20668411	83.1017	78.1972	88.0063
	gene12291	LOC101115969	NC_019464.2:99529433-99612423	38.6306	36.4829	40.7784			gene17999	ETHE1	NC_030825.1:52722580-52740857	72.3213	65.7017	78.9409			gene15334	CD7	NC_019468.2:49662058-49665649	105.345	102.855	107.834			gene20159	STK10	NC_030827.1:3901276-4031641	83.0674	79.5203	86.6145
	gene20811	LOC101111229	NC_019474.2:43808726-43810341	38.5842	35.3234	41.8451			gene2205	CAPN10	NC_030810.1:1099277-1110046	72.2184	68.6909	75.7459			gene21284	LOC101120606	NC_019474.2:71620590-71624472	104.958	100.965	108.952			gene27850	SNRPD3	NW_017190051.1:128443-135887	83.0537	79.0816	87.0259
	gene14535	TAX1BP3	NC_019468.2:23929868-23935022	38.5322	34.8817	42.1826			gene17322	LOC102188617	NC_030825.1:15288345-15295243	71.9233	65.4858	78.3608			gene1546	PFDN2	NC_019458.2:110522620-110534498	104.746	99.0762	110.415			gene23950	EIF4H	NC_030832.1:32995898-33018921	82.988	81.6274	84.3485
	gene25931	IL4R	NC_019481.2:24871063-24922574	38.4829	36.424	40.5417			gene16545	LOC108637840	NC_030824.1:247781-248406	71.8637	61.3251	82.4024			gene13531	LOC101108663	NC_019466.2:80470741-80472733	104.599	100.292	108.906			gene12263	CDK9	NC_030818.1:98004275-98009017	82.9853	81.4549	84.5157
	gene91	ARL4C	NC_019458.2:6360698-6361264	38.3855	32.0428	44.7282			gene17908	BLVRB	NC_030825.1:50677047-50694794	71.6758	65.0977	78.2539			gene5976	CCT7	NC_019460.2:95038729-95054853	103.9	99.2331	108.568			gene6184	LOC102173645	NC_030812.1:112448191-112473179	82.9756	79.2084	86.7428
	gene161	TRAPPC3	NC_019458.2:10789182-10799915	38.3788	34.5834	42.1742			gene17233	MAF	NC_030825.1:7392905-7745824	71.5711	66.9034	76.2389			gene19669	LOC101106881	NC_019472.2:52785639-52796887	103.498	99.0469	107.949			gene6423	UBE2D3	NC_030813.1:22292080-22320550	82.8754	80.347	85.4039
	gene26619	EIF4EBP2	NC_019482.2:26320022-26346562	38.2983	36.815	39.7815			gene14610	SLC43A3	NC_030822.1:2594267-2614074	71.3821	67.65	75.1141			gene24307	FKBP2	NC_019478.2:41745765-41748250	103.397	98.2129	108.581			gene20906	LOC102168343	NC_030828.1:34270457-34272564	82.853	80.3964	85.3096
	gene13843	ALOX5AP	NC_019467.2:30338754-30366866	38.1886	33.4581	42.919			gene5210	S-LZ	NC_030812.1:43897028-43902170	71.3224	60.733	81.9117			gene9493	RAB24	NC_019462.2:36196503-36198601	103.376	100.917	105.836			gene7618	PTBP1	NC_030814.1:67104339-67115127	82.6972	80.1459	85.2484
	gene15825	H3F3A	NC_019469.2:27161670-27169850	38.1687	34.0312	42.3061			gene23984	LOC102181832	NC_030832.1:33973370-35136850	71.2795	68.0127	74.5463			gene3351	TLN1	NC_019459.2:52554668-52586128	103.091	102.242	103.94			gene17329	APRT	NC_030825.1:15415390-15418443	82.6334	80.6111	84.6557
	gene6301	COPZ1	NC_019460.2:131899606-131919520	38.0521	34.6698	41.4343				LOC102181021	NC_030811.1:14983650-14984436	71.05	37.0216	105.078			gene1540	TSTD1	NC_019458.2:110469267-110471736	102.977	98.2751	107.678			gene8148	DNM2	NC_030814.1:95074261-95162810	82.4646	80.1366	84.7926
	gene8727	GMIP	NC_019462.2:3423572-3433129	38.0126	35.8085	40.2167			gene8522	C7H19orf60	NC_030814.1:104147257-104149927	71.047	63.31	78.7839			gene15619	CHI3L1	NC_019469.2:352221-365563	102.884	98.2912	107.476			gene8076	NDUFA7	NC_030814.1:93459950-93467318	82.4236	78.7898	86.0574
	gene21986	CINP	NC_019475.2:65734532-65750815	37.9592	33.3582	42.5602			gene6308	ANXA5	NC_030813.1:3905003-3940298	71.0166	67.6085	74.4247			gene150	PSMB2	NC_019458.2:10319923-10354473	102.58	97.9804	107.18			gene15629	LOC108637684	NC_030822.1:65508777-65510496	82.4152	80.7119	84.1185
	gene1164	CTSS	NC_019458.2:99497909-99522190	37.9296	34.8647	40.9946			gene381	TNK2	NC_030808.1:70353418-70394458	70.9583	67.187	74.7295			gene21064	RNF10	NC_019474.2:62450613-62484480	102.571	101.092	104.05			gene17685	GPI	NC_030825.1:45820049-45848811	82.4118	81.1049	83.7186
	gene18184	GMFG	NC_019471.2:48098236-48102412	37.9155	31.976	43.855			gene26091	LOC102176955	NC_030836.1:46156979-46166995	70.9535	64.469	77.4379			gene16943	SNRPB	NC_019470.2:51915152-51923842	102.503	97.6625	107.345			gene27262	LOC102169433	NW_017189554.1:14149-41593	82.3681	80.7975	83.9388
	gene8623	NUB1	NC_019461.2:113265960-113301903	37.9027	34.8465	40.9588			gene12302	KYAT1	NC_030818.1:98839752-98867641	70.7455	66.6935	74.7975			gene932	C1H1orf162	NC_019458.2:87907564-87913043	102.037	99.9095	104.165			gene6091	POLR2F	NC_030812.1:108675055-108683781	82.2626	78.9968	85.5284
	gene23076	LOC105603927	NC_019477.2:25387746-25412703	37.8864	29.9609	45.8118			gene13651	LOC108633201	NC_030820.1:65551095-65553661	70.5667	63.2344	77.8991			gene19835	DGKZ	NC_019472.2:74465805-74496842	101.846	97.4356	106.256			gene7446	NDUFA2	NC_030814.1:58718218-58720374	81.9949	77.2605	86.7293
	gene8378	MTPN	NC_019461.2:99480794-99559386	37.8785	35.3027	40.4543			gene26174	TNNI2	NC_030836.1:50655922-50658317	70.4383	63.3856	77.4909			gene14124	ING1	NC_019467.2:84550339-84555232	101.637	97.4851	105.789			gene22879	TAPBP	NC_030830.1:41199210-41208978	81.8227	78.1888	85.4567
	gene912	CD53	NC_019458.2:87230146-87268840	37.8504	34.5611	41.1397			gene8670	BLK	NC_030815.1:7682865-7735420	70.3771	65.6557	75.0984			gene18775	MBOAT7	NC_019471.2:60146606-60164652	101.531	99.8076	103.255			gene6068	BID	NC_030812.1:108058151-108075830	81.802	77.855	85.749
	gene11782	PPIB	NC_019464.2:42877725-42883839	37.8405	33.3385	42.3425			gene13233	CST7	NC_030820.1:41932207-41942140	70.2604	63.6415	76.8793			gene12171	NPC2	NC_019464.2:82634500-82644085	101.472	97.6565	105.287			gene7448	CD14	NC_030814.1:58731679-58735123	81.6358	80.4641	82.8075
	gene23940	LDHA	NC_019478.2:25576940-25588907	37.836	34.4461	41.2258			gene22802	FGD2	NC_030830.1:37814305-37844113	70.1918	66.0747	74.309			gene9690	ATP5D	NC_019462.2:41010237-41012378	101.326	98.7073	103.944			gene11107	DCAF11	NC_030817.1:80404030-80412030	81.5571	79.7656	83.3486
	gene9216	LOC105609451	NC_019462.2:14938533-14943658	37.8017	35.0443	40.559			gene23891	LOC100861338	NC_030832.1:27158145-27159511	70.1441	63.5107	76.7776			gene18781	NDUFA3	NC_019471.2:60216044-60219507	101.287	96.4749	106.1			gene8139	ATG4D	NC_030814.1:94907477-94940587	81.4757	78.4053	84.546
	gene8589	LOC101111276	NC_019461.2:112470983-112471854	37.7692	33.0774	42.4609			gene17982	LOC108633280	NC_030825.1:52396476-52403848	70.0616	65.1018	75.0214			gene22534	QARS	NC_019476.2:50871196-50878690	101.095	99.5005	102.689			gene8114	PIN1	NC_030814.1:94335809-94348091	81.4573	79.3307	83.5839
	gene19358	LOC101116085	NC_019472.2:45583978-45624219	37.7175	36.6045	38.8305			gene7915	MKNK2	NC_030814.1:89073548-89085155	70.0567	67.2516	72.8618			gene22554	LOC101110095	NC_019476.2:51229851-51238350	100.867	98.8484	102.886			gene18198	SNRNP70	NC_030825.1:56619038-56633500	81.258	78.3134	84.2026
	gene2710	POFUT2	NC_019458.2:263028714-263042197	37.6771	35.1255	40.2287			gene7547	TCF7	NC_030814.1:64703280-64735552	70.0361	66.0608	74.0114			gene9114	CDC37	NC_019462.2:12556124-12567245	100.825	98.7613	102.889			gene16195	CCNL2	NC_030823.1:49637604-49645776	81.2216	78.5666	83.8765
	gene21294	LOC105612811	NC_019474.2:71852944-71855396	37.6733	34.5474	40.7993			gene10813	NOP10	NC_030817.1:74745625-74746714	69.8999	60.6861	79.1137			gene18200	FBL	NC_019471.2:48423281-48435930	100.64	98.0953	103.185			gene14272	CEBPD	NC_030821.1:62920427-62922029	81.1335	79.3691	82.8978
	gene3223	CCAR2	NC_019459.2:42807648-42824892	37.6068	35.177	40.0366			gene15812	MAPKAPK2	NC_030823.1:3823038-3875820	69.8136	66.7689	72.8584			gene29103	LOC101116715	NW_014642668.1:6-1522	100.122	95.8678	104.377			gene18188	NUCB1	NC_030825.1:56502508-56518351	81.1241	79.726	82.5222
	gene945	RHOC	NC_019458.2:89098385-89104568	37.5676	33.3004	41.8347			gene7934	GNG7	NC_030814.1:89468535-89608731	69.6481	65.951	73.3452			gene7617	LOC101118433	NC_019460.2:218644102-218645371	99.9031	97.4407	102.366			gene9903	SGK1	NC_030816.1:59393470-59506385	80.6689	77.8745	83.4633
	gene18517	FCGRT	NC_019471.2:54876251-54881925	37.5665	34.1551	40.9779			gene14602	UBE2L6	NC_030822.1:2455780-2469358	69.6171	63.5235	75.7107			gene14387	LOC101102156	NC_019468.2:18930168-18948600	99.7185	95.1317	104.305			gene22529	LOC102171392	NC_030830.1:22141095-22148694	80.6518	77.7247	83.5789
	gene17208	CPNE1	NC_019470.2:64293482-64301712	37.5609	34.5455	40.5764			gene4889	NDUFA12	NC_030812.1:24461095-24488896	69.5511	59.8559	79.2464			gene20504	DAP	NC_019473.2:62355559-62406613	99.6526	97.8843	101.421			gene3872	LOC102184497	NC_030811.1:6611098-6620273	80.4003	76.5837	84.2168
	gene2241	LAMP3	NC_019458.2:201989481-202022455	37.3884	35.2073	39.5695			gene25103	ANXA11	NC_030835.1:10492107-10534261	69.3223	65.9359	72.7087			gene15277	PSMC5	NC_019468.2:47445317-47449974	99.6004	97.4214	101.779			gene25472	GAB2	NC_030836.1:17081590-17259528	80.2215	79.351	81.092
	gene6092	LOC101110664	NC_019460.2:103309340-103311451	37.3044	30.9532	43.6555			gene23237	CXXC1	NC_030831.1:50143764-50149422	69.3112	65.1617	73.4607			gene25564	SPSB3	NC_019481.2:1340487-1345729	99.4352	97.0973	101.773			gene25088	TSPAN14	NC_030835.1:9939974-9994138	80.1821	78.8225	81.5417
	gene12330	HMGN3	NC_019465.2:5951913-5986317	37.2028	31.7943	42.6113			gene27697	TXNRD2	NW_017189851.1:509145-536287	69.273	64.5672	73.9788			gene12236	SLIRP	NC_019464.2:85734502-85740309	99.4017	93.8288	104.975			gene5648	MFNG	NC_030812.1:74557702-74573385	80.0212	78.5488	81.4935
	gene16110	AURKAIP1	NC_019469.2:49142474-49148694	37.1944	32.4491	41.9396			gene5351	NABP2	NC_030812.1:56473403-56479393	69.1204	63.0285	75.2122			gene21248	SNRPD3	NC_019474.2:70745038-70750605	99.3084	96.3575	102.259			gene21061	RIN3	NC_030828.1:56701371-56834065	79.874	78.8154	80.9326
	gene9180	RETN	NC_019462.2:14122969-14126395	37.1381	26.3718	47.9044			gene10281	NPC2	NC_030817.1:17337866-17347457	69.0635	63.6022	74.5248			gene9208	MYO1F	NC_019462.2:14745572-14782203	99.2485	98.0647	100.432			gene3472	DPM3	NC_030810.1:104670430-104671057	79.829	74.4274	85.2306
	gene8188	YKT6	NC_019461.2:77124585-77133927	37.1358	34.6281	39.6434			gene21768	LOC102188264	NC_030829.1:51340522-51348888	68.8357	64.536	73.1355			gene18167	LOC105602066	NC_019471.2:47777042-47779945	99.1026	95.1838	103.021			gene8502	IFI30	NC_030814.1:103738832-103742224	79.6773	77.4206	81.9341
	gene28525	LOC101108292	NW_014639667.1:25-6273	37.0355	33.8817	40.1892			gene24194	CARD11	NC_030832.1:41252484-41357328	68.8267	65.2658	72.3877			gene18145	PSMD8	NC_019471.2:47268879-47274935	99.0978	96.8027	101.393			gene8515	LRRC25	NC_030814.1:103977484-103982456	79.6214	76.1214	83.1215
	gene20820	PGAM5	NC_019474.2:44053947-44065650	37.0206	33.8029	40.2383			gene24245	TUBGCP2	NC_030833.1:367276-385281	68.778	64.953	72.603			gene22954	CNPY3	NC_019477.2:16574016-16582035	98.9778	96.5153	101.44			gene19947	PGS1	NC_030826.1:52994116-53030464	79.5515	77.041	82.062
	gene16791	LOC101105269	NC_019470.2:41230078-41231192	36.97	33.0186	40.9214			gene14116	LOC100860922	NC_030821.1:40355577-40356199	68.6999	60.7956	76.6041			gene18258	LOC101103174	NC_019471.2:49746134-49750802	98.9523	94.1787	103.726			gene2393	SMAP2	NC_030810.1:15053631-15102158	79.4215	76.2428	82.6003
	gene17087	SRXN1	NC_019470.2:59600108-59607189	36.95	34.5487	39.3512			gene15168	LOC102176710	NC_030822.1:34026333-34027911	68.6608	60.7915	76.53			gene9149	PRKCSH	NC_019462.2:13418852-13432686	98.7811	97.1434	100.419			gene8015	C7H19orf70	NC_030814.1:91905500-91907545	79.3094	75.1125	83.5063
	gene17179	ASIP	NC_019470.2:63051794-63128668	36.8559	31.8894	41.8224			gene18114	PRKD2	NC_030825.1:54831838-54864207	68.6192	65.0468	72.1916			gene6302	NFE2	NC_019460.2:131945735-131953828	98.4544	94.2185	102.69			gene3498	ARHGEF2	NC_030810.1:105303667-105353888	79.2552	77.0311	81.4793
	gene22404	TKT	NC_019476.2:47704692-47727998	36.6963	33.5925	39.8002			gene10382	MAX	NC_030817.1:25900232-25924465	68.4731	64.0806	72.8656			gene18526	PRMT1	NC_019471.2:54992705-55000003	98.3512	95.7684	100.934			gene5272	CTDSP2	NC_030812.1:54975053-54998111	79.2265	76.3206	82.1323
	gene26524	HNRNPF	NC_019482.2:13642163-13660407	36.6679	33.9926	39.3433				LOC108637841	NC_030824.1:577915-578540	68.4595	0	164.186			gene3922	LOC101104805	NC_019459.2:131647286-131648016	98.295	94.477	102.113			gene7934	GNG7	NC_030814.1:89468535-89608731	79.1009	75.7969	82.4048
	gene1281	CHTOP	NC_019458.2:102527885-102536027	36.6441	33.4245	39.8637			gene2739	SERBP1	NC_030810.1:42979044-42995109	68.3823	64.2053	72.5593			gene5881	SRSF7	NC_019460.2:85203181-85209921	98.0764	94.2596	101.893			gene25921	PRDX5	NC_030836.1:43036462-43039667	79.0347	76.8022	81.2672
	gene4771	RPS6KA1	NC_019459.2:239439591-239464407	36.6345	34.7274	38.5417			gene16365	ARPC5	NC_030823.1:63300051-63310232	68.1767	64.4459	71.9075			gene743	LOC443297	NC_019458.2:67184172-67187480	97.9274	94.4392	101.416			gene2287	INPP5D	NC_030810.1:7877942-8015888	78.9499	78.0221	79.8777
	gene4470	CXCR2	NC_019459.2:219158318-219177618	36.6042	33.9744	39.2341			gene27907	PQBP1	NW_017190136.1:82267-87697	68.1663	62.1822	74.1504			gene14918	ATP5G1	NC_019468.2:37125808-37128499	97.6328	92.1133	103.152			gene15364	DENND5A	NC_030822.1:38919466-39018729	78.9076	76.2912	81.524
	gene7013	TXN2	NC_019460.2:179500952-179511144	36.5062	32.7367	40.2757			gene3140	CD2	NC_030810.1:94052093-94067193	68.0608	63.0036	73.1179			gene2962	LOC105611645	NC_019459.2:16760155-16761847	97.5859	93.6192	101.553			gene1428	SP140	NC_030809.1:17416818-17496056	78.7968	76.1712	81.4225
	gene15033	CCR7	NC_019468.2:40302186-40315684	36.3682	34.5794	38.157			gene2868	LOC102170144	NC_030810.1:66295143-66399229	67.9979	64.1866	71.8092			gene17480	LOC105616808	NC_019471.2:1824730-1826929	97.4632	94.9414	99.9849			gene17451	NLRC5	NC_030825.1:26375695-26467171	78.7175	75.8942	81.5409
	gene18286	LOC101104776	NC_019471.2:50390932-50395302	36.3564	32.1133	40.5996			gene21469	BRK1	NC_030829.1:16552010-16559676	67.9517	62.9756	72.9277			gene15949	TNFRSF1B	NC_019469.2:39549607-39584892	97.2593	96.0507	98.468			gene22728	MEA1	NC_030830.1:32193306-32195229	78.6494	75.282	82.0169
	gene6777	SARNP	NC_019460.2:163162113-163210259	36.3547	31.5922	41.1172			gene7949	S1PR4	NC_030814.1:89915135-89919050	67.6992	65.0857	70.3127			gene1182	TNFAIP8L2	NC_019458.2:99821468-99839689	97.2309	92.7274	101.734			gene16843	HIP1R	NC_030824.1:18525381-18552361	78.592	75.6919	81.4921
	gene996	LOC101106214	NC_019458.2:92515797-92516641	36.3392	31.6073	41.0711			gene16900	LOC106503036	NC_030824.1:24605537-24606004	67.6921	57.7938	77.5904			gene7573	SREBF2	NC_019460.2:216609026-216672985	96.807	95.7538	97.8602			gene8486	COLGALT1	NC_030814.1:103219485-103241874	78.3976	77.2168	79.5783
	gene1639	LOC105612995	NC_019458.2:117652647-117653392	36.2797	31.2029	41.3565			gene22848	C23H6orf106	NC_030830.1:39966758-40063980	67.4457	63.9501	70.9413			gene21511	TMED3	NC_019475.2:24513682-24525114	96.7769	94.6223	98.9314			gene5294	DDIT3	NC_030812.1:55282315-55286252	78.1053	74.2655	81.9451
	gene3824	INPP1	NC_019459.2:117791823-117821437	36.2764	32.6838	39.869			gene14793	ARHGAP1	NC_030822.1:6337429-6356942	67.3735	63.3305	71.4165			gene9179	STXBP2	NC_019462.2:14094843-14103002	96.722	94.8287	98.6152			gene5077	ARF3	NC_030812.1:30494754-30512341	78.0486	76.945	79.1523
	gene9796	LOC101110758	NC_019462.2:47057408-47057905	36.1634	29.3275	42.9993			gene20789	KLF13	NC_030828.1:27256366-27299458	67.3464	65.3819	69.3108			gene18519	NOSIP	NC_019471.2:54903607-54913919	96.7207	92.1062	101.335			gene13976	RIDA	NC_030821.1:16096002-16104730	78.042	75.8088	80.2753
	gene4947	LOC101111165	NC_019459.2:248819593-248820155	36.1624	29.9698	42.355			gene7595	CIRBP	NC_030814.1:66769283-66775243	67.3249	61.4484	73.2014			gene23157	BAG6	NC_019477.2:26695518-26707124	96.6286	93.9923	99.265			gene18250	NAPSA	NC_030825.1:57523259-57531061	78.0207	76.3751	79.6664
	gene17310	YWHAB	NC_019470.2:72748393-72760327	36.1451	34.7692	37.5209			gene1166	CDC42	NC_030809.1:5173923-5223258	67.2761	62.7761	71.7762			gene27597	TIMM17B	NC_019484.2:52914122-52917818	96.6196	91.2617	101.978			gene8575	GUK1	NC_030814.1:105825667-105835006	78.0153	74.4045	81.6261
	gene17764	CIAPIN1	NC_019471.2:24791463-24804287	36.0443	32.8001	39.2884			gene27654	IDH3G	NW_017189840.1:20103-28788	67.2676	62.1273	72.4078			gene22763	LOC101107906	NC_019477.2:5396724-5398527	96.5945	94.2065	98.9824			gene17252	CMIP	NC_030825.1:9382421-9588404	77.9449	75.3076	80.5823
	gene19304	EIF3F	NC_019472.2:43999678-44009306	35.9067	33.6733	38.1402			gene19500	ARL5C	NC_030826.1:39307907-39314294	66.9288	61.6676	72.1899			gene4479	LOC101110035	NC_019459.2:219369210-219369535	96.3991	89.8112	102.987			gene20045	ATP5H	NC_030826.1:55617257-55622079	77.8836	74.9497	80.8174
	gene9841	SRA1	NC_019462.2:49037259-49043550	35.8871	32.3206	39.4536				LOC108636888	NC_030817.1:78350355-78351103	66.5536	39.5064	93.6008			gene21624	COX5A	NC_019475.2:32649965-32660590	96.393	93.3607	99.4253			gene17918	RAB4B	NC_030825.1:50930172-50939373	77.7938	74.7667	80.8209
	gene19989	TIMM10	NC_019472.2:77880849-77883991	35.8731	29.7813	41.9648			gene26086	LOC108634238	NC_030836.1:46057924-46059007	66.5473	59.0089	74.0857			gene25176	LOC101112102	NC_019480.2:22512903-22513610	96.3171	93.073	99.5613			gene26112	UNC93B1	NC_030836.1:46561946-46572020	77.6959	75.0259	80.3659
	gene3244	DOK2	NC_019459.2:43476038-43480739	35.8378	32.9928	38.6829			gene27794	TFDP1	NW_017189962.1:273649-291659	66.4067	61.8793	70.9342			gene1321	PBXIP1	NC_019458.2:103632542-103636575	96.1853	94.6927	97.6779			gene6160	SNU13	NC_030812.1:111664257-111674978	77.6631	75.8416	79.4846
	gene25600	ATP6V0C	NC_019481.2:1985564-1990152	35.775	25.732	45.8179			gene13491	FKBP1A	NC_030820.1:59038272-59061754	66.3576	62.0941	70.6211			gene25250	LOC101101943	NC_019480.2:35180012-35180606	95.9445	92.2681	99.6209			gene19801	PSMC5	NC_030826.1:47689630-47694243	77.5494	75.6737	79.425
	gene9392	CDC42SE2	NC_019462.2:20561644-20680675	35.6941	33.2423	38.1459			gene1110	LOC108637091	NC_030809.1:1131298-1161162	66.178	61.9251	70.431			gene15358	P4HB	NC_019468.2:50144236-50154281	95.3032	93.8184	96.7881			gene7794	RGS14	NC_030814.1:71745489-71760966	77.4947	74.7644	80.225
	gene15818	TMEM63A	NC_019469.2:26950277-26987642	35.6591	33.188	38.1302			gene15745	LOC106502936	NC_030823.1:456570-460106	66.1273	56.6616	75.593			gene9743	SKP1	NC_019462.2:43105453-43117364	95.3027	90.4604	100.145			gene5292	DCTN2	NC_030812.1:55259173-55272936	77.4522	74.294	80.6104
	gene6688	LOC105612246	NC_019460.2:161516410-161517201	35.6388	30.7538	40.5237			gene1067	RFTN1	NC_030808.1:153165650-153399414	66.0779	62.3756	69.7803			gene22049	LOC101107738	NC_019475.2:68348536-68349919	95.1651	90.4507	99.8796			gene14327	FAM49B	NC_030821.1:71221332-71364437	77.4475	74.7395	80.1556
	gene1189	PSMD4	NC_019458.2:99926483-99935139	35.5552	31.8206	39.2898			gene988	PTTG1IP	NC_030808.1:144638474-144655829	66.0686	62.704	69.4331			gene9730	LOC101121420	NC_019462.2:41772490-41773515	94.6848	89.3966	99.9731			gene16543	LOC106503064	NC_030824.1:192933-205017	77.4251	75.0155	79.8348
	gene18277	RABAC1	NC_019471.2:50221380-50224129	35.5462	29.311	41.7814			gene27785	PCID2	NW_017189962.1:87905-102753	66.0565	61.5314	70.5816			gene11025	LOC101108390	NC_019463.2:112415580-112416189	94.4394	90.1874	98.6914			gene16607	LOC102187154	NC_030824.1:2368965-2371138	77.1909	73.8126	80.5691
	gene7297	CLEC2D	NC_019460.2:204962489-204982377	35.5341	31.389	39.6793			gene7798	RAB24	NC_030814.1:71844982-71850099	65.8802	60.9764	70.7841			gene24468	UNC93B1	NC_019478.2:44693780-44702849	94.2526	92.5412	95.964			gene14800	DGKZ	NC_030822.1:6605146-6650144	77.1001	74.7037	79.4964
	gene24223	TMEM258	NC_019478.2:39539906-39548109	35.4724	28.8767	42.0681			gene20908	LOC102176598	NC_030828.1:34289180-34299328	65.8655	59.5202	72.2109			gene21016	PLBD2	NC_019474.2:60692874-60714528	94.246	92.5218	95.9701			gene7995	LRG1	NC_030814.1:90948163-90951434	77.0032	75.4591	78.5473
	gene13847	LOC101112071	NC_019467.2:30557323-30563381	35.4252	32.6062	38.2442			gene9033	TLN1	NC_030815.1:59684746-59716290	65.8028	62.5948	69.0108			gene27005	LOC101105551	NC_019483.2:25418979-25419585	94.1453	90.5591	97.7316			gene3254	ECM1	NC_030810.1:99976658-99982394	76.8431	73.9604	79.7258
	gene10225	ERAP1	NC_019462.2:93415812-93455202	35.4204	33.1971	37.6437			gene25167	DDIT4	NC_030835.1:17294229-17296356	65.7877	61.7732	69.8021			gene2224	AP2M1	NC_019458.2:201026090-201035072	94.0582	90.4314	97.685			gene7137	GLRX	NC_030814.1:15436080-15445521	76.8073	72.6365	80.9782
	gene6345	ITGB7	NC_019460.2:132969161-132985429	35.3426	33.5887	37.0964			gene7790	GRK6	NC_030814.1:71677049-71692103	65.7744	62.0619	69.487			gene8957	TECR	NC_019462.2:9269505-9297632	94.0529	89.377	98.7288			gene11078	ACIN1	NC_030817.1:79625848-79665095	76.8046	74.6148	78.9944
	gene12236	SLIRP	NC_019464.2:85734502-85740309	35.2756	26.4194	44.1318			gene24526	HPS1	NC_030833.1:32097767-32126556	65.6397	61.3132	69.9663			gene2672	PDXK	NC_019458.2:261702590-261710888	94.0311	91.4461	96.6161			gene13590	CHMP4B	NC_030820.1:62814613-62861236	76.7232	75.0321	78.4143
	gene26904	IRF2	NC_019483.2:13574145-13657148	35.2721	32.3035	38.2408			gene12757	ALOX5AP	NC_030819.1:56578138-56601633	65.5806	59.412	71.7491			gene7463	ATP6V1E1	NC_019460.2:212812480-212825795	93.8393	91.5602	96.1184			gene13658	LOC108637357	NC_030820.1:65750255-65759991	76.7145	73.8575	79.5715
	gene20952	HVCN1	NC_019474.2:54061716-54074170	35.2603	31.2302	39.2903			gene22593	PBX2	NC_030830.1:22746533-22751884	65.5688	61.5993	69.5383			gene2666	U2AF1	NC_019458.2:261173110-261186269	93.7938	91.1549	96.4326			gene1688	SF3B1	NC_030809.1:49952115-50012319	76.4472	74.1415	78.753
	gene21845	DDX24	NC_019475.2:57476109-57495522	35.2456	32.6047	37.8866			gene16089	PIK3CD	NC_030823.1:42276029-42337774	65.5321	62.0362	69.028			gene4959	MRPL41	NC_019460.2:440757-441674	93.7386	91.0393	96.4378			gene6065	ATP6V1E1	NC_030812.1:107986635-107999996	76.4471	74.4686	78.4255
	gene19665	ARRB1	NC_019472.2:52571421-52649189	35.2154	33.2234	37.2075			gene20969	NFKBIA	NC_030828.1:45051337-45054839	65.4665	61.3703	69.5627			gene14883	LOC101107369	NC_019468.2:35881096-35882881	93.686	89.8268	97.5451			gene1349	EIF3I	NC_030809.1:14394460-14402214	76.3129	72.5908	80.035
	gene9149	PRKCSH	NC_019462.2:13418852-13432686	35.1825	32.6344	37.7307			gene20068	LOC102188629	NC_030826.1:56017652-56024662	65.4639	60.3983	70.5296			gene8586	LOC101123290	NC_019461.2:112412121-112420963	93.6827	89.7515	97.6139			gene12137	RNF144A	NC_030818.1:89497180-89628262	76.271	74.2618	78.2803
	gene5502	EHD3	NC_019460.2:37820380-37850973	35.1573	32.7616	37.5531			gene2716	JAK1	NC_030810.1:40346864-40495200	65.3545	62.3894	68.3197			gene18188	ZFP36	NC_019471.2:48160586-48162550	93.6045	91.0091	96.1999			gene23198	PSTPIP2	NC_030831.1:45991706-46086914	76.1024	74.8273	77.3775
	gene55	ILKAP	NC_019458.2:2883715-2907174	35.1502	31.5456	38.7548			gene8748	LOC102171065	NC_030815.1:19414930-19415689	65.3156	58.6827	71.9485			gene9020	ASNA1	NC_019462.2:10798724-10806797	93.5836	91.3376	95.8296			gene7916	MOB3A	NC_030814.1:89102713-89121739	75.9828	74.5865	77.3791
	gene9203	RAB11B	NC_019462.2:14644829-14654120	35.1349	30.277	39.9928			gene9690	TRAF3IP2	NC_030816.1:26149366-26194655	65.2835	58.5948	71.9723			gene944	MOV10	NC_019458.2:89071165-89098001	93.4931	90.4272	96.559			gene14042	EIF3E	NC_030821.1:25881044-25928727	75.8013	74.0857	77.5168
	gene7030	IL2RB	NC_019460.2:180146101-180167871	35.1037	32.8036	37.4039			gene23563	MGRN1	NC_030832.1:3670698-3707647	65.2455	61.8327	68.6583			gene24449	TBC1D10C	NC_019478.2:44478084-44484589	93.4428	91.989	94.8966			gene22081	C23H6orf62	NC_030830.1:16901513-16914967	75.7851	73.5835	77.9867
	gene9685	POLR2E	NC_019462.2:40906817-40911618	35.075	31.6987	38.4514			gene24467	NFKB2	NC_030833.1:28653359-28661072	65.1688	61.107	69.2306			gene1336	KRTCAP2	NC_019458.2:103828892-103831509	93.362	89.3756	97.3484			gene11830	SUCLG1	NC_030818.1:50036687-50072638	75.7654	73.8748	77.656
		LOC101123370	NC_019461.2:82673152-82692305	34.9576	6.81545	63.0998			gene26756	TBL1X	NW_017189516.1:60449091-60715415	65.114	62.1903	68.0377			gene6342	MFSD5	NC_019460.2:132927442-132929622	93.2663	91.3178	95.2148			gene24501	NDUFB8	NC_030833.1:30260955-30266363	75.7627	71.635	79.8903
	gene18230	RAB4B	NC_019471.2:49078937-49089253	34.9554	30.7309	39.1798			gene19248	PIK3R5	NC_030826.1:28098485-28172689	65.1136	61.8594	68.3678			gene22777	TAP2	NC_019477.2:7231531-7239887	93.2633	91.8271	94.6995			gene14406	GRINA	NC_030821.1:81113503-81116800	75.421	73.8577	76.9843
	gene17815	CMTM3	NC_019471.2:33609161-33617790	34.9218	31.9059	37.9376			gene16209	SDF4	NC_030823.1:49770710-49783574	65.0687	60.2896	69.8478			gene9199	NDUFA7	NC_019462.2:14581646-14588998	92.9434	87.4803	98.4064			gene9433	TXN	NC_030815.1:99557653-99569691	75.3538	72.4273	78.2803
	gene26678	MYEOV2	NC_019482.2:29622447-29622976	34.9118	28.5134	41.3102			gene21723	IP6K1	NC_030829.1:50518404-50556354	64.9964	61.4962	68.4967			gene16902	CDC25B	NC_019470.2:50637804-50647256	92.9135	89.5051	96.322			gene26085	LOC108634250	NC_030836.1:46054057-46055390	75.3335	72.2508	78.4163
	gene3225	PDLIM2	NC_019459.2:42835340-42848928	34.8609	31.6974	38.0244			gene7977	ZBTB7A	NC_030814.1:90579096-90599740	64.9961	61.9417	68.0504			gene8112	LOC101104988	NC_019461.2:68714718-68715273	92.7835	88.9761	96.5908			gene14137	LY96	NC_030821.1:44828549-44861131	75.3289	72.2938	78.3639
	gene14918	ATP5G1	NC_019468.2:37125808-37128499	34.8359	28.5548	41.1171			gene22497	PPP1R18	NC_030830.1:21656791-21666385	64.9084	61.8663	67.9506			gene24528	TNNI2	NC_019478.2:48706667-48709213	92.7357	90.0755	95.3959			gene14955	ARRB1	NC_030822.1:28461812-28540008	75.0919	72.6412	77.5425
	gene9127	DNM2	NC_019462.2:12824514-12912369	34.8083	32.5585	37.0581			gene27902	RBBP7	NW_017190135.1:8734-30179	64.8742	60.3019	69.4464			gene4126	LOC101113135	NC_019459.2:158312971-158313788	92.4208	89.5296	95.3121			gene472	EIF4A2	NC_030808.1:80141692-80148253	75.0722	72.0042	78.1402
	gene23701	TXNDC5	NC_019477.2:46337236-46363949	34.7997	32.1875	37.4119			gene28338	LOC108635103	NW_017204380.1:2994-5341	64.7649	58.0874	71.4424			gene21466	FES	NC_019475.2:20856384-20867432	92.4008	90.9831	93.8186			gene1171	C1QA	NC_030809.1:5770490-5773472	75.0426	71.4539	78.6312
	gene12117	LOC101121607	NC_019464.2:78900993-78941452	34.7988	29.28	40.3177			gene18434	LOC102170417	NC_030825.1:62616013-62639287	64.6801	61.6734	67.6869			gene25993	MAZ	NC_019481.2:26441428-26443869	91.8021	89.2525	94.3516			gene7782	TMED9	NC_030814.1:71513375-71517243	74.8495	73.0423	76.6567
	gene5669	PSD4	NC_019460.2:59500454-59517258	34.7844	33.0078	36.561			gene19716	UBTF	NC_030826.1:43659061-43675430	64.5533	61.4889	67.6177			gene20811	LOC101111229	NC_019474.2:43808726-43810341	91.5672	89.6408	93.4937			gene13626	ERGIC3	NC_030820.1:64350343-64363540	74.7049	72.8725	76.5374
	gene18772	LOC101106542	NC_019471.2:60109192-60113964	34.6813	30.837	38.5256			gene11368	DUSP2	NC_030818.1:2219090-2222727	64.5262	61.2059	67.8464			gene7532	RPS19BP1	NC_019460.2:214686960-214690606	91.5176	88.7121	94.3231			gene5997	CD9	NC_030812.1:103036066-103071642	74.6405	72.586	76.6949
	gene4325	BZW1	NC_019459.2:202135609-202148262	34.6431	32.0832	37.203			gene10349	ACTN1	NC_030817.1:22375851-22471926	64.4975	61.0171	67.978			gene26157	POLR2J	NC_019481.2:34454658-34459327	91.3869	87.9249	94.8488			gene23558	HMOX2	NC_030832.1:3542164-3570890	74.6304	71.19	78.0709
	gene22803	PHF1	NC_019477.2:7657639-7662912	34.5925	31.6413	37.5436			gene27786	CUL4A	NW_017189962.1:103174-128842	64.3745	61.7376	67.0114			gene21801	PDIA3	NC_019475.2:54259826-54279523	91.269	87.0628	95.4753			gene25837	AHNAK	NC_030836.1:41143144-41238054	74.6278	72.786	76.4697
	gene8766	FKBP8	NC_019462.2:4371164-4379470	34.5705	30.9608	38.1802			gene25900	CORO1B	NC_030836.1:42752962-42758345	64.3398	60.4946	68.185			gene1154	ECM1	NC_019458.2:99312553-99318004	90.9796	87.4604	94.4988			gene19659	RAMP2	NC_030826.1:42445994-42447877	74.5894	71.0706	78.1083
	gene17889	SLC7A6OS	NC_019471.2:34920337-34926715	34.5038	31.4433	37.5644			gene26058	PDDC1	NC_030836.1:45734595-45738810	64.3375	56.814	71.8611			gene22803	PHF1	NC_019477.2:7657639-7662912	90.8769	87.5286	94.2253			gene20789	KLF13	NC_030828.1:27256366-27299458	74.4774	73.7072	75.2477
	gene24401	PACS1	NC_019478.2:43348733-43496737	34.4967	32.6707	36.3227			gene20014	LOC102190909	NC_030826.1:55044361-55047811	64.2923	61.2437	67.3409			gene7514	SUN2	NC_019460.2:214092137-214109711	90.8093	86.9208	94.6978			gene12689	CRYL1	NC_030819.1:50765371-50829819	74.387	72.6351	76.1389
	gene17416	PTPN1	NC_019470.2:77942812-78007012	34.4834	32.7299	36.2368				LOC108635885	NC_030811.1:14821586-14822175	64.228	0	140.952			gene11059	LOC106991221	NC_019463.2:115108049-115113157	90.664	86.5727	94.7552			gene21768	LOC102188264	NC_030829.1:51340522-51348888	74.3312	72.6621	76.0003
	gene25431	MALT1	NC_019480.2:57954869-58017653	34.4781	32.3704	36.5857			gene21988	LOC102178029	NC_030830.1:4933843-4940628	64.196	58.2464	70.1457			gene6422	LOC101118348	NC_019460.2:135293418-135294013	90.4038	86.8417	93.966			gene5383	BLOC1S1	NC_030812.1:56901901-56905728	74.2994	71.5409	77.0579
	gene14674	TP53	NC_019468.2:26894491-26907394	34.3989	31.7841	37.0137			gene16516	IPO9	NC_030823.1:79038043-79077716	64.1696	60.5622	67.777			gene19859	PSMC3	NC_019472.2:75373437-75379302	90.3395	88.3659	92.3131			gene13813	LOC102189880	NC_030820.1:76907172-76910019	74.2696	71.575	76.9642
	gene4924	RCC2	NC_019459.2:248016059-248032987	34.3955	31.6404	37.1506			gene22899	TAP2	NC_030830.1:41514224-41522937	64.116	61.0952	67.1368			gene17073	NSFL1C	NC_019470.2:58902183-58922979	90.2649	86.2161	94.3137			gene26114	NDUFS8	NC_030836.1:46603413-46607673	74.1258	70.6256	77.626
	gene2673	CSTB	NC_019458.2:261722015-261726199	34.3768	27.761	40.9926				LOC102181857	NC_030811.1:14884747-14885572	64.0138	51.1183	76.9093			gene7322	SLC2A3	NC_019460.2:205973341-206057740	90.237	87.2873	93.1867			gene8071	MARCH2	NC_030814.1:93371219-93385514	74.056	72.2358	75.8761
	gene16927	MRPS26	NC_019470.2:51367543-51369621	34.342	27.6197	41.0643			gene16597	SF3A1	NC_030824.1:1901657-1920297	63.9766	61.0158	66.9375			gene22051	LOC105603286	NC_019475.2:68433916-68434405	89.9057	82.6999	97.1114			gene17977	LOC102180421	NC_030825.1:52297527-52305332	74.0113	70.7804	77.2422
	gene18253	HNRNPUL1	NC_019471.2:49585967-49617580	34.3266	32.1945	36.4587			gene13371	SIRPA	NC_030820.1:52531895-52576700	63.8784	60.5754	67.1814			gene29271	LOC105606137	NW_014644424.1:37-1102	89.6668	86.2307	93.1028			gene19337	FLII	NC_030826.1:34048217-34060204	73.9557	71.5613	76.3501
	gene25491	LOC101108797	NC_019481.2:154452-155251	34.3095	28.5308	40.0883			gene27344	LOC106501866	NW_017189589.1:1985-6771	63.8721	59.4905	68.2537			gene13247	LYN	NC_019466.2:35865154-35974294	89.5716	85.8717	93.2715			gene13105	FAM107B	NC_030820.1:28538963-28751338	73.9423	70.6901	77.1944
	gene9251	LOC105609854	NC_019462.2:15936902-15957877	34.2902	30.3665	38.2138			gene17901	AKT2	NC_030825.1:50521635-50571119	63.8375	60.8592	66.8158			gene9255	NDUFA11	NC_019462.2:16016977-16022111	89.4196	85.8072	93.0319			gene26510	LOC102175938	NW_017189516.1:31461924-31495472	73.7956	72.8224	74.7687
	gene5976	CCT7	NC_019460.2:95038729-95054853	34.2502	31.1215	37.3788			gene14001	YWHAZ	NC_030821.1:18762958-18797177	63.7895	60.2285	67.3504			gene24563	SIGIRR	NC_019478.2:49537430-49543289	89.3461	87.4654	91.2268			gene1127	MINOS1	NC_030809.1:2886314-2921702	73.7147	70.3103	77.119
	gene8280	LOC101103150	NC_019461.2:90335423-90335916	34.225	27.5061	40.9439			gene5246	RASSF3	NC_030812.1:48453396-48530337	63.7509	61.0195	66.4823			gene6404	DAZAP2	NC_019460.2:134642374-134646637	89.0179	84.9791	93.0567			gene19716	UBTF	NC_030826.1:43659061-43675430	73.6359	71.0568	76.215
	gene7532	RPS19BP1	NC_019460.2:214686960-214690606	34.1545	29.5961	38.7129			gene18997	SLC43A2	NC_030826.1:22491186-22530698	63.6301	59.7198	67.5405			gene17843	TMEM208	NC_019471.2:34094706-34111422	88.9835	84.2784	93.6886			gene3257	ADAMTSL4	NC_030810.1:100016524-100027439	73.5976	71.2417	75.9535
	gene5706	LOC101116298	NC_019460.2:61628240-61637171	34.1403	31.7729	36.5077			gene16747	PLBD2	NC_030824.1:10092583-10114794	63.5548	60.3397	66.77			gene13485	PABPC1	NC_019466.2:76113864-76129966	88.9328	85.238	92.6277			gene17965	POU2F2	NC_030825.1:51999480-52059967	73.4747	70.9891	75.9604
	gene25174	MAPRE2	NC_019480.2:22134711-22325608	34.1369	31.7299	36.5439			gene16599	GATSL3	NC_030824.1:1961264-1965919	63.5484	59.3543	67.7424			gene9119	ATG4D	NC_019462.2:12682368-12690747	88.8804	84.6998	93.061			gene1	ATP5O	NC_030808.1:72190-79644	73.3946	70.8604	75.9288
	gene16397	LOC101122294	NC_019469.2:73620792-73660220	34.1177	31.9902	36.2452			gene25955	SYVN1	NC_030836.1:43757366-43764439	63.5413	59.7082	67.3743			gene13016	CYHR1	NC_019466.2:13372091-13385450	88.4611	84.1737	92.7484			gene5066	TUBA1A	NC_030812.1:30301908-30306334	73.3443	69.9675	76.7211
	gene17876	PSMB10	NC_019471.2:34666010-34669147	34.0922	30.9818	37.2025			gene21397	CX3CR1	NC_030829.1:12418483-12432701	63.1971	60.4	65.9941			gene14689	LOC101105671	NC_019468.2:27227007-27227312	88.3152	81.5093	95.121			gene27607	SLC25A5	NW_017189785.1:53746-56559	73.3328	71.4282	75.2374
	gene21458	NGRN	NC_019475.2:20723666-20730240	34.0839	31.3329	36.8349			gene16669	SSH1	NC_030824.1:6918980-6975713	63.1707	61.437	64.9044			gene10986	WDR1	NC_019463.2:104753698-104777219	88.2616	86.9768	89.5464			gene19130	ARRB2	NC_030826.1:26442452-26451060	73.1832	70.1123	76.2541
	gene5513	MXD1	NC_019460.2:38224308-38249859	34.0607	32.0083	36.1131			gene16829	MLXIP	NC_030824.1:17943308-18002178	63.1597	60.2772	66.0421				LOC101115772	NW_014640323.1:2015-2738	88.2057	80.8976	95.5137			gene18897	LOC102187672	NC_030826.1:18922189-18932806	72.872	70.366	75.378
	gene7391	CD27	NC_019460.2:207657101-207662290	34.0132	30.4078	37.6187			gene23620	SNN	NC_030832.1:10247751-10257679	63.1439	59.3047	66.9831			gene21827	RIN3	NC_019475.2:56137677-56231051	88.1681	86.9878	89.3483			gene23833	CDIPT	NC_030832.1:26297870-26301610	72.823	71.2919	74.354
	gene28043	LOC105607128	NC_019484.2:93658390-93659576	33.921	29.1404	38.7015			gene10095	WTAP	NC_030816.1:83302906-83329639	63.1225	58.7288	67.5162			gene11335	TM9SF1	NC_019464.2:20559012-20578515	88.1157	84.4577	91.7737			gene17112	TMEM154	NC_030824.1:65803187-65854762	72.8173	69.7193	75.9153
	gene5697	LOC101115015	NC_019460.2:60815720-60816424	33.9209	28.7789	39.063			gene8515	LRRC25	NC_030814.1:103977484-103982456	62.9865	58.2608	67.7121			gene1311	IL6R	NC_019458.2:103107758-103163460	88.0255	87.0186	89.0324			gene13330	C13H20orf27	NC_030820.1:50785602-50799453	72.8158	71.3712	74.2605
	gene23162	LTB	NC_019477.2:26761039-26764022	33.8877	31.0926	36.6828			gene12731	LOC102189595	NC_030819.1:54401493-54403143	62.9803	55.6723	70.2882			gene25341	ATP5A1	NC_019480.2:46027680-46036250	87.9867	86.2646	89.7088			gene8135	CDC37	NC_030814.1:94808148-94819509	72.7818	71.1645	74.3991
	gene8583	LOC101110230	NC_019461.2:112316343-112323599	33.7623	31.167	36.3577			gene5918	M6PR	NC_030812.1:100283254-100297116	62.9743	59.179	66.7696			gene23196	FLOT1	NC_019477.2:27257679-27268303	87.654	84.2688	91.0392			gene18500	PPP6R1	NC_030825.1:63967821-63989241	72.7359	70.2093	75.2624
	gene22694	TMEM43	NC_019476.2:57914348-57932967	33.7423	31.4677	36.0169			gene1292	PTAFR	NC_030809.1:10748806-10776161	62.965	60.3826	65.5474			gene13208	LOC101111106	NC_019466.2:32158856-32159722	87.6494	84.7287	90.5702			gene15349	EIF3F	NC_030822.1:37847901-37856754	72.7317	71.3445	74.1189
	gene9993	CSF1R	NC_019462.2:58820543-58851707	33.7198	31.8689	35.5708			gene6593	RPL9	NC_030813.1:59153590-59158355	62.8992	58.4341	67.3644			gene15487	GALK1	NC_019468.2:54778654-54785554	87.6329	85.4598	89.8059			gene6615	LOC102175844	NC_030813.1:60994515-60995200	72.7105	69.9214	75.4996
	gene9710	LOC101119721	NC_019462.2:41299270-41302240	33.7069	26.5578	40.856			gene20529	BRD9	NC_030827.1:71222237-71240459	62.827	58.3719	67.282			gene24141	CD5	NC_019478.2:36559879-36583029	87.632	84.0057	91.2583			gene17467	ADGRG5	NC_030825.1:26875360-26902254	72.5591	70.3614	74.7568
	gene9113	TYK2	NC_019462.2:12506116-12535993	33.6707	32.1611	35.1803			gene21775	LOC102190274	NC_030829.1:51478199-51480196	62.7982	52.1224	73.4741			gene16023	PARK7	NC_019469.2:43447987-43465015	87.6302	85.199	90.0614			gene19522	ORMDL3	NC_030826.1:39903445-39909838	72.5275	69.781	75.274
	gene9712	TCF3	NC_019462.2:41304250-41336453	33.6418	31.3918	35.8917			gene6998	TBC1D14	NC_030813.1:113563911-113682636	62.7321	59.403	66.0612			gene20467	LOC101118641	NC_019473.2:52229424-52230311	87.6062	84.9382	90.2743			gene11892	ACTR2	NC_030818.1:63325519-63364302	72.3058	71.1198	73.4918
	gene2686	TRPM2	NC_019458.2:262310383-262350225	33.6287	31.6851	35.5724			gene28213	LOC108635005	NW_017197618.1:4711-7561	62.6903	56.5133	68.8674			gene18063	IGFLR1	NC_019471.2:45466645-45467630	87.467	84.8328	90.1012			gene11459	AUP1	NC_030818.1:9954780-9957954	72.297	69.1857	75.4083
	gene4666	LCK	NC_019459.2:234366217-234386897	33.6197	30.7488	36.4905			gene5234	TMBIM4	NC_030812.1:46975772-46993003	62.5228	59.2287	65.8169			gene6776	ORMDL2	NC_019460.2:163158685-163161888	87.4336	83.6987	91.1684			gene24026	POLR2J	NC_030832.1:35488127-35492594	72.2665	69.3007	75.2323
	gene7637	CDPF1	NC_019460.2:220423374-220431931	33.5939	28.1193	39.0685			gene20442	LOC102187166	NC_030827.1:48369919-48370755	62.4085	56.3358	68.4812			gene16288	ARPC5	NC_019469.2:62697596-62707681	87.2291	85.5114	88.9469			gene16043	DHRS3	NC_030823.1:39603085-39653380	72.1645	70.8273	73.5016
	gene20944	ARPC3	NC_019474.2:53880707-53891696	33.5492	29.2921	37.8062			gene25954	MRPL49	NC_030836.1:43753405-43757452	62.3818	57.6902	67.0734			gene17039	LOC101115640	NC_019470.2:56686377-56740118	87.2233	85.9733	88.4734			gene13491	FKBP1A	NC_030820.1:59038272-59061754	72.0317	70.374	73.6894
	gene21095	UNG	NC_019474.2:63650796-63661086	33.5069	30.7358	36.278			gene12478	ANAPC2	NC_030818.1:106062955-106072659	62.3675	58.376	66.3591			gene27887	GDI1	NC_019484.2:77104889-77109760	87.1032	85.0189	89.1875			gene23653	NTAN1	NC_030832.1:13588564-13603504	71.9251	68.8685	74.9816
	gene15989	PGD	NC_019469.2:41220409-41235091	33.4775	30.7191	36.2359			gene25240	LOC102177591	NC_030835.1:25245846-25246433	62.3661	54.4791	70.2531			gene26637	SPOCK2	NC_019482.2:27911822-27937266	87.0697	86.0502	88.0891			gene24351	RGS10	NC_030833.1:12317354-12357120	71.8565	68.175	75.538
	gene26108	EIF4H	NC_019481.2:33096555-33113521	33.4555	31.1174	35.7937			gene21793	DHX30	NC_030829.1:51956501-51985690	62.3523	58.8327	65.872			gene27029	LOC101109417	NC_019483.2:29388591-29389313	87.0068	83.7586	90.255			gene11	IFNAR1	NC_030808.1:624014-653064	71.6281	70.77	72.4862
	gene14468	YWHAE	NC_019468.2:22097434-22132351	33.4244	30.2831	36.5657			gene27975	MAFK	NW_017190161.1:68023-78577	62.2681	58.5849	65.9513			gene19364	ILK	NC_019472.2:45762743-45769993	86.6462	83.2479	90.0445			gene16545	LOC108637840	NC_030824.1:247781-248406	71.6253	66.8571	76.3934
	gene25962	NUPR1	NC_019481.2:26087781-26089219	33.369	28.2426	38.4955			gene17368	ADCY7	NC_030825.1:18597019-18644819	62.2653	59.6383	64.8923			gene7478	SH3BP1	NC_019460.2:213226862-213239874	86.5355	85.1322	87.9388			gene25988	CTSW	NC_030836.1:44404964-44408359	71.4612	69.5941	73.3283
	gene7544	LOC101108561	NC_019460.2:215519147-215520016	33.3091	28.8862	37.7321			gene18972	ABR	NC_030826.1:21485582-21674117	62.242	59.1382	65.3458			gene14420	FLOT2	NC_019468.2:19843043-19860186	86.5046	83.4359	89.5734			gene24084	TSC22D4	NC_030832.1:36949261-36960221	71.4388	70.2053	72.6723
	gene18527	ADM5	NC_019471.2:55002554-55003585	33.2714	28.6973	37.8455			gene7325	CSF1R	NC_030814.1:49005728-49037330	62.2386	59.7088	64.7685			gene6666	LOC101114092	NC_019460.2:159729872-159730417	86.5004	82.7707	90.2302			gene12102	PDIA6	NC_030818.1:86459666-86482730	71.3863	68.1624	74.6101
	gene4306	LOC105610139	NC_019459.2:199144863-199145548	33.2683	26.5138	40.0228			gene21483	TADA3	NC_030829.1:16749505-16760007	62.1764	58.0102	66.3425			gene7350	LOC105614854	NC_019460.2:207087608-207088462	86.4378	83.7235	89.1522			gene22844	LOC102173699	NC_030830.1:39778018-39778976	71.3498	69.1331	73.5665
	gene15449	ST6GALNAC2	NC_019468.2:54117265-54135293	33.2199	30.1411	36.2987			gene16500	ADIPOR1	NC_030823.1:78374368-78387456	62.0852	56.8607	67.3098			gene18484	NUCB1	NC_019471.2:54405988-54421710	86.3271	84.8271	87.8272			gene12231	ARPC5L	NC_030818.1:95376380-95383708	71.2838	69.2499	73.3177
	gene21972	PPP2R5C	NC_019475.2:65283444-65420976	33.204	31.0874	35.3206			gene16229	ZBTB17	NC_030823.1:50102816-50131264	62.0769	58.056	66.0979			gene22558	SHISA5	NC_019476.2:51321586-51344539	86.3025	84.5342	88.0707			gene5771	LOC102174421	NC_030812.1:92265239-92266119	71.2639	68.9312	73.5966
	gene12807	LRP11	NC_019465.2:73720650-73775111	33.1901	30.3701	36.0102			gene3255	LOC102186647	NC_030810.1:100003374-100003936	61.9339	53.7614	70.1064			gene25984	TMEM219	NC_019481.2:26295982-26349042	86.2999	82.4747	90.1251			gene8441	HSH2D	NC_030814.1:101895624-101904206	71.2341	68.1761	74.2921
	gene6352	EIF4B	NC_019460.2:133096017-133119909	33.163	30.3692	35.9568			gene8151	CARM1	NC_030814.1:95185045-95227013	61.8037	58.1159	65.4914			gene14104	ARGLU1	NC_019467.2:81590660-81616733	86.1443	84.38	87.9086			gene7601	GPX4	NC_030814.1:66891528-66893834	71.1992	68.714	73.6845
	gene21731	LOC101104787	NC_019475.2:45144811-45145856	33.1099	29.222	36.9977			gene8001	FEM1A	NC_030814.1:91189347-91192963	61.7858	59.1817	64.39			gene7669	MAPK12	NC_019460.2:223573572-223578197	86.1308	83.9608	88.3008			gene24015	MDH2	NC_030832.1:35174572-35186838	71.0804	69.2371	72.9237
	gene10016	ANXA6	NC_019462.2:59812706-59861392	33.0746	30.4835	35.6657			gene10063	LOC108636783	NC_030816.1:80371214-80371811	61.783	54.0678	69.4982			gene20092	MS4A1	NC_019472.2:80102418-80117584	86.1166	84.4979	87.7353			gene8461	MYO9B	NC_030814.1:102795856-102903172	71.0207	68.749	73.2924
	gene21452	IDH2	NC_019475.2:20571776-20589335	33.046	30.4745	35.6175			gene3738	FCRLA	NC_030810.1:112247339-112253716	61.7259	56.9983	66.4535			gene24140	CD6	NC_019478.2:36430146-36494947	85.977	82.2175	89.7366			gene26806	LOC102181479	NW_017189517.1:2451078-2451899	71.014	68.5803	73.4476
	gene3403	OSTF1	NC_019459.2:61193134-61248690	33.0203	29.434	36.6066			gene7922	PLEKHJ1	NC_030814.1:89181730-89184374	61.7196	57.2513	66.188			gene8711	GUK1	NC_019462.2:2657987-2666784	85.9734	83.2132	88.7337			gene17982	LOC108633280	NC_030825.1:52396476-52403848	70.9669	67.6765	74.2573
	gene9472	HIGD2A	NC_019462.2:35292866-35293862	33.0171	27.5707	38.4635			gene8187	LOC108636401	NC_030814.1:96117094-96135632	61.7166	50.6482	72.7851			gene8175	CCM2	NC_019461.2:76569613-76623635	85.7463	84.007	87.4856			gene21901	XPC	NC_030829.1:57976194-57999603	70.9175	67.7998	74.0353
	gene4867	ECE1	NC_019459.2:244271014-244335181	32.9932	30.3917	35.5947			gene21746	USP19	NC_030829.1:50970474-50981895	61.6466	58.2713	65.0219			gene15500	GRB2	NC_019468.2:55063100-55128742	85.6148	84.228	87.0016			gene11640	TTC7A	NC_030818.1:28986940-29103619	70.8552	67.8079	73.9024
	gene11333	NEDD8	NC_019464.2:20548129-20556484	32.9526	27.726	38.1792			gene9990	PCMT1	NC_030816.1:73868733-73900296	61.5172	56.231	66.8034			gene24294	LOC106991822	NC_019478.2:41453221-41454204	85.2134	82.7521	87.6748			gene5309	STAT6	NC_030812.1:55653207-55666664	70.8283	67.7257	73.9309
	gene6937	HSP90B1	NC_019460.2:172454980-172473633	32.8293	30.6074	35.0512			gene9319	FGD3	NC_030815.1:84134127-84175695	61.5115	58.3206	64.7024			gene4593	SP140	NC_019459.2:231312139-231391644	85.2055	82.4093	88.0017			gene27654	IDH3G	NW_017189840.1:20103-28788	70.7738	67.9641	73.5836
	gene23871	LOC443104	NC_019478.2:17258436-17259048	32.7719	26.1299	39.4139			gene8122	EIF3G	NC_030814.1:94576449-94581084	61.5064	55.8829	67.13			gene170	MRPS15	NC_019458.2:11036621-11042395	85.151	82.5476	87.7544			gene1709	STAT1	NC_030809.1:56435119-56474504	70.7101	67.6182	73.802
	gene8579	LOC101109441	NC_019461.2:112257193-112258516	32.7089	28.3963	37.0215			gene17195	GLG1	NC_030825.1:3173585-3295240	61.4526	59.7582	63.1471			gene14439	LOC105613550	NC_019468.2:20685154-20687286	85.0747	83.4549	86.6944			gene20750	MORF4L1	NC_030828.1:24752893-24774396	70.628	67.3781	73.8779
	gene6199	LOC101103557	NC_019460.2:116162979-116163761	32.6853	28.0101	37.3606			gene22889	RXRB	NC_030830.1:41295995-41302774	61.4285	57.9103	64.9467			gene5199	ARPC5L	NC_019460.2:10902220-10909488	85.0616	82.7523	87.3709			gene26914	LOC108634457	NW_017189517.1:17861110-17863028	70.4321	68.9507	71.9136
	gene5164	ST6GALNAC4	NC_019460.2:8172484-8181693	32.6153	29.6933	35.5373			gene1956	LOC102171282	NC_030809.1:109635774-109636440	61.3977	54.3194	68.4759			gene22989	MRPL14	NC_019477.2:17641188-17653540	84.9878	80.4515	89.5242			gene6889	HNRNPD	NC_030813.1:97606902-97623940	70.2039	67.945	72.4629
	gene4872	HP1BP3	NC_019459.2:244740373-244777291	32.5919	30.1226	35.0611			gene15294	LOC108633278	NC_030822.1:36120306-36176635	61.3414	59.5911	63.0917			gene4669	EIF3I	NC_019459.2:234401781-234409587	84.8202	80.7345	88.9058				LOC102179160	NC_030811.1:70199914-70225014	70.0784	55.9201	84.2366
	gene17204	ERGIC3	NC_019470.2:64225357-64238701	32.5594	29.025	36.0939			gene16714	RAB35	NC_030824.1:8631715-8649432	61.3386	57.3945	65.2827			gene28056	LOC101106404	NC_019484.2:94585805-94587013	84.7993	82.6177	86.981			gene5961	C5H12orf57	NC_030812.1:102445753-102447599	70.0687	67.5714	72.5659
	gene8679	LOC105615182	NC_019462.2:879118-879730	32.5452	27.0479	38.0425			gene8012	SAFB2	NC_030814.1:91813057-91841596	61.294	57.63	64.9581			gene25518	STUB1	NC_019481.2:515516-517482	84.7258	82.622	86.8296			gene25904	TBC1D10C	NC_030836.1:42784120-42785245	70.0621	67.6884	72.4357
	gene24324	RASGRP2	NC_019478.2:42170488-42183200	32.543	29.8513	35.2348			gene25897	OTUB1	NC_030836.1:42701351-42709530	61.1805	57.2487	65.1122			gene24470	NDUFS8	NC_019478.2:44731479-44735317	84.5579	82.1276	86.9882			gene17890	FBL	NC_030825.1:50278751-50291419	70.0325	68.0826	71.9823
	gene19279	SWAP70	NC_019472.2:42388074-42464610	32.5295	30.3751	34.6838			gene16615	AP1B1	NC_030824.1:2606639-2659041	61.1198	57.8484	64.3913			gene22635	CLEC3B	NC_019476.2:54078044-54084126	84.5437	81.8829	87.2045			gene2250	LRRFIP1	NC_030810.1:3503208-3662640	69.9592	68.002	71.9165
	gene7463	ATP6V1E1	NC_019460.2:212812480-212825795	32.5128	29.0087	36.017			gene24610	HHEX	NC_030833.1:37298713-37304537	60.9037	57.0586	64.7488			gene9680	TMEM259	NC_019462.2:40844879-40856922	84.4384	83.0259	85.851			gene23620	SNN	NC_030832.1:10247751-10257679	69.8004	66.7189	72.8818
	gene26233	LAMTOR4	NC_019481.2:36111311-36114630	32.4572	27.3091	37.6052			gene22511	LOC102168905	NC_030830.1:21967141-21970674	60.8325	56.7145	64.9505			gene15416	PGS1	NC_019468.2:52716905-52744787	84.3795	80.6221	88.1368			gene9015	VCP	NC_030815.1:59113631-59129514	69.7676	66.6953	72.8399
	gene28622	LOC101107851	NW_014640101.1:7479-9125	32.422	28.5389	36.3051			gene20171	ATP6V0E1	NC_030827.1:4794788-4823044	60.8166	54.9344	66.6987			gene9833	CYSTM1	NC_019462.2:48679371-48736030	84.3719	81.3475	87.3963			gene9028	SIT1	NC_030815.1:59642801-59645281	69.7291	66.3489	73.1093
	gene1400	HDGF	NC_019458.2:105168689-105181746	32.4012	27.9971	36.8053			gene3501	LAMTOR2	NC_030810.1:105408575-105411679	60.81	53.901	67.7189			gene29275	LOC101105991	NW_014644437.1:1349-1856	84.3555	77.1996	91.5115			gene7482	PAIP2	NC_030814.1:59849785-59867040	69.7125	66.3619	73.0631
	gene9217	LOC101106326	NC_019462.2:14949475-14994925	32.3696	29.6781	35.0611			gene27701	MIR1306	NW_017189851.1:613475-613578	60.7774	0	167.317			gene23200	PPP1R18	NC_019477.2:27295359-27304933	84.3409	83.1987	85.4831			gene22593	PBX2	NC_030830.1:22746533-22751884	69.7024	66.6206	72.7842
	gene20510	CCT5	NC_019473.2:62800534-62811842	32.2925	29.7426	34.8423			gene22719	LOC102177764	NC_030830.1:32016386-32018826	60.7699	53.0334	68.5065			gene18087	POLR2I	NC_019471.2:45787440-45789032	84.2964	81.5038	87.089			gene8173	PRKCSH	NC_030814.1:95673218-95687380	69.6372	66.6438	72.6305
	gene18734	PPP6R1	NC_019471.2:59363156-59381190	32.2441	30.0329	34.4553			gene19615	EIF1	NC_030826.1:41549566-41552136	60.6933	56.1755	65.2111			gene1374	SEMA4A	NC_019458.2:104628283-104655632	84.2829	80.899	87.6668			gene20152	NPM1	NC_030827.1:3263172-3276952	69.626	66.7907	72.4614
	gene67	LRRFIP1	NC_019458.2:3175970-3278528	32.1981	29.988	34.4083			gene17716	GRAMD1A	NC_030825.1:46566444-46591437	60.6771	57.0939	64.2604			gene4751	TMEM222	NC_019459.2:238812192-238823005	84.2815	80.3311	88.232			gene18443	LOC102183956	NC_030825.1:62887763-62914954	69.6056	67.3453	71.8659
	gene20940	LOC105602973	NC_019474.2:53709483-53712734	32.1888	24.0381	40.3395			gene7587	DAZAP1	NC_030814.1:66640837-66660015	60.5975	55.8285	65.3665			gene1674	IFNGR2	NC_019458.2:120169741-120202847	84.1441	80.4458	87.8424			gene19870	RFNG	NC_030826.1:50200916-50205007	69.6027	68.101	71.1044
	gene20724	LOC101119757	NC_019474.2:29160773-29161532	32.1728	27.4275	36.9182			gene24551	LOC102170110	NC_030833.1:33099964-33100388	60.5338	50.4346	70.6329			gene22925	TREML2	NC_019477.2:15133084-15142633	84.1204	82.9203	85.3204			gene17747	RBM42	NC_030825.1:47197935-47206162	69.5003	66.927	72.0735
	gene15192	GRN	NC_019468.2:43508774-43516031	32.1491	29.6474	34.6508			gene5972	CD4	NC_030812.1:102556626-102579742	60.4727	57.2323	63.713			gene14638	CTDNEP1	NC_019468.2:26547265-26553932	83.7974	79.9145	87.6802			gene20243	CD180	NC_030827.1:12401293-12416019	69.4914	68.1154	70.8674
	gene5649	CD8B	NC_019460.2:58399059-58417695	32.1296	28.9286	35.3306			gene27242	P2RY8	NW_017189541.1:25338-81538	60.3854	57.9098	62.861			gene23516	LOC105603811	NC_019477.2:30396278-30397012	83.7714	80.8238	86.7191			gene5218	RAP1B	NC_030812.1:44527497-44574832	69.4403	66.7657	72.1148
	gene10295	LOC101107098	NC_019463.2:2590812-2591456	32.0811	26.8211	37.3412			gene3530	HDGF	NC_030810.1:106022112-106031898	60.3688	57.1119	63.6256			gene3783	LOC101106144	NC_019459.2:114191773-114193492	83.7365	81.9557	85.5172			gene12352	RAPGEF1	NC_030818.1:101166298-101302669	69.4346	66.5777	72.2916
	gene16288	ARPC5	NC_019469.2:62697596-62707681	32.0563	29.3219	34.7907			gene24131	CPSF4	NC_030832.1:37843735-37855981	60.1937	56.0055	64.3819			gene27856	LOC101105802	NC_019484.2:75791434-75792882	83.5587	81.5406	85.5769			gene7795	LMAN2	NC_030814.1:71767878-71787624	69.4013	66.8563	71.9463
	gene26157	POLR2J	NC_019481.2:34454658-34459327	32.0122	26.6394	37.385			gene25893	MARK2	NC_030836.1:42584951-42642927	60.1169	57.1705	63.0634			gene16123	SDF4	NC_019469.2:49274269-49286421	83.4007	79.4732	87.3282			gene6111	SUN2	NC_030812.1:109281529-109299775	69.3751	67.5123	71.2379
	gene3273	SEC61B	NC_019459.2:48343319-48352004	31.986	26.8715	37.1005			gene8461	MYO9B	NC_030814.1:102795856-102903172	60.0739	57.4688	62.6791			gene5460	NRBP1	NC_019460.2:34274314-34287093	83.3726	79.9718	86.7734			gene6540	LOC102183775	NC_030813.1:45730446-45730823	69.3011	64.7391	73.8632
	gene132	SMIM12	NC_019458.2:9634593-9638279	31.8877	24.0927	39.6828			gene11640	TTC7A	NC_030818.1:28986940-29103619	60.0295	56.7197	63.3393			gene16560	LOC105616656	NC_019470.2:15728978-15729441	83.3161	79.1193	87.513			gene10509	SQRDL	NC_030817.1:38295221-38348608	69.2866	66.3208	72.2525
	gene29120	MRPS2	NW_014642797.1:6-732	31.8867	27.0015	36.7719			gene27115	RPL36A	NW_017189517.1:40653026-40656312	60.0173	51.1372	68.8975			gene4936	NECAP2	NC_019459.2:248480875-248494400	83.3031	81.6796	84.9267			gene8132	ICAM3	NC_030814.1:94743588-94751928	69.1923	66.8052	71.5793
	gene7542	MKL1	NC_019460.2:215480209-215483839	31.8396	26.5924	37.0868			gene20143	LCP2	NC_030827.1:2207950-2256091	59.9328	57.1123	62.7534			gene5669	PSD4	NC_019460.2:59500454-59517258	83.2817	82.2251	84.3383			gene25690	FLI1	NC_030836.1:31369192-31509058	69.1909	66.8389	71.5428
	gene931	ATP5F1	NC_019458.2:87885111-87900654	31.759	28.2112	35.3069			gene18214	FLT3LG	NC_030825.1:56939602-56949283	59.8989	54.2744	65.5233			gene14866	LUC7L3	NC_019468.2:35480344-35504060	83.0984	80.3265	85.8704			gene16209	SDF4	NC_030823.1:49770710-49783574	69.1828	66.4074	71.9582
	gene22764	LOC101114063	NC_019477.2:5539177-5540631	31.7516	28.0119	35.4913			gene13789	SLC35C2	NC_030820.1:74593441-74603574	59.7516	55.6984	63.8048			gene11797	RPS27L	NC_019464.2:43898028-43901498	83.0929	79.2913	86.8944			gene13510	RBCK1	NC_030820.1:59918874-59937057	69.1597	66.4777	71.8417
	gene14143	PCID2	NC_019467.2:85792798-85807074	31.7139	28.4203	35.0074			gene11109	PSME1	NC_030817.1:80418159-80420956	59.5419	54.0087	65.0751			gene26241	MCM7	NC_019481.2:36238026-36245406	83.0371	81.598	84.4762			gene18659	TRIM28	NC_030825.1:67191029-67197324	68.8837	67.7321	70.0353
	gene7039	MFNG	NC_019460.2:180479979-180496464	31.6542	28.8021	34.5064			gene18375	LOC102190770	NC_030825.1:60791364-60792773	59.3561	55.0284	63.6838			gene11462	RNASE6	NC_019464.2:23536149-23541258	83.0306	78.8393	87.222			gene2191	SEPT2	NC_030810.1:589826-617922	68.8624	67.7128	70.0119
	gene22437	PPM1M	NC_019476.2:48627408-48631976	31.6526	29.0262	34.279			gene12410	REXO4	NC_030818.1:103708895-103717819	59.3525	55.8377	62.8674			gene8819	BABAM1	NC_019462.2:5526702-5532570	82.9929	79.9152	86.0705			gene3550	FCRL3	NC_030810.1:107353690-107414661	68.8008	67.5982	70.0033
	gene21230	VPREB3	NC_019474.2:70471844-70473525	31.5646	26.3038	36.8254			gene2989	LOC102168226	NC_030810.1:84151339-84152878	59.0846	52.0512	66.1181			gene4905	LOC105611550	NC_019459.2:246204652-246207560	82.9794	78.5538	87.4049			gene16642	TPST2	NC_030824.1:4839373-4895480	68.7959	65.882	71.7098
	gene28468	LOC101115440	NW_014639410.1:3515-4809	31.5297	25.9291	37.1303			gene1545	ARPC2	NC_030809.1:29517757-29545345	58.8558	54.7058	63.0057			gene8288	ARF5	NC_019461.2:91874733-91877187	82.9751	79.3117	86.6386				LOC102181959	NC_030817.1:79130904-79131845	68.7934	66.5985	70.9883
	gene29108	LOC101119576	NW_014642741.1:62-2540	31.525	28.6237	34.4263			gene5279	CDK4	NC_030812.1:55055731-55058821	58.7691	54.5435	62.9946			gene3873	LOC105608906	NC_019459.2:125813713-125813971	82.973	74.7118	91.2342			gene18632	LOC102168938	NC_030825.1:66732314-66732917	68.6562	65.6838	71.6285
	gene14949	TBX21	NC_019468.2:38222384-38233455	31.4567	28.942	33.9715			gene12493	ABCA2	NC_030818.1:106208646-106224792	58.7545	56.8252	60.6837			gene9492	LOC105615253	NC_019462.2:36193500-36196472	82.8539	79.286	86.4219			gene19865	SLC16A3	NC_030826.1:50014998-50026351	68.5537	66.0627	71.0448
	gene3630	LOC101109243	NC_019459.2:92482642-92483185	31.4174	25.502	37.3327			gene23361	RHOT2	NC_030832.1:511990-517346	58.7416	54.7219	62.7612			gene1550	UFC1	NC_019458.2:110565057-110569113	82.613	78.6881	86.5379			gene23803	LOC102182187	NC_030832.1:25918107-25938113	68.4817	67.3334	69.6299
	gene9169	ARHGEF18	NC_019462.2:13874496-13960778	31.4099	29.6689	33.1508			gene16202	CPSF3L	NC_030823.1:49703338-49713683	58.7253	54.9099	62.5406			gene15662	NUCKS1	NC_019469.2:2776924-2804820	82.5682	79.0081	86.1283			gene11681	SPTBN1	NC_030818.1:36787138-36997846	68.47	66.3363	70.6037
	gene1676	IL10RB	NC_019458.2:120358436-120388949	31.3939	28.6814	34.1064			gene8529	UPF1	NC_030814.1:104385463-104418788	58.673	55.593	61.753			gene17633	CHMP1A	NC_019471.2:14029518-14034547	82.2993	80.7868	83.8118			gene20384	FYB	NC_030827.1:35147652-35320020	68.4558	65.9267	70.9849
	gene24328	MAP4K2	NC_019478.2:42224197-42241653	31.3923	30.1381	32.6465			gene2605	GPX7	NC_030810.1:27079396-27086987	58.6444	54.0217	63.2672			gene15962	AGTRAP	NC_019469.2:39984613-40003618	82.1937	79.9427	84.4447			gene23480	MMP25	NC_030832.1:2355673-2367134	68.427	67.4505	69.4034
	gene22521	TCTA	NC_019476.2:50656093-50659273	31.389	28.6967	34.0812			gene9015	VCP	NC_030815.1:59113631-59129514	58.6247	55.0279	62.2215			gene9317	MRPL54	NC_019462.2:17712879-17714070	82.1252	78.5281	85.7223			gene26802	LOC108634465	NW_017189517.1:2200000-2200579	68.3438	65.2857	71.402
	gene17174	RALY	NC_019470.2:62705169-62789951	31.3709	28.405	34.3367			gene15002	ARAP1	NC_030822.1:30716769-30778676	58.5755	55.6191	61.5318			gene902	LAMTOR5	NC_019458.2:86732129-86737249	82.0949	78.9048	85.2851			gene3168	NOTCH2	NC_030810.1:97171971-97351176	68.3388	67.7626	68.915
	gene22027	AKT1	NC_019475.2:67772686-67860528	31.3673	27.2226	35.512			gene18443	LOC102183956	NC_030825.1:62887763-62914954	58.5254	55.1017	61.9492			gene26214	LRCH4	NC_019481.2:35835598-35845564	82.0561	80.6021	83.5102			gene1218	TMEM50A	NC_030809.1:8275562-8290871	68.3068	66.3064	70.3072
	gene25965	LOC101114075	NC_019481.2:26129636-26133930	31.277	28.2256	34.3283			gene27246	DHRSX	NW_017189541.1:328986-511230	58.4461	53.6393	63.2529			gene20873	UBC	NC_019474.2:50451221-50457818	82.043	78.9518	85.1342			gene18960	SSH2	NC_030826.1:20701454-20945167	68.2628	65.9978	70.5278
	gene8793	JAK3	NC_019462.2:4995842-5012565	31.246	29.6189	32.8732			gene21678	TEX264	NC_030829.1:49220549-49251512	58.357	53.8633	62.8507			gene15462	UBALD2	NC_019468.2:54388480-54390618	81.9549	80.4026	83.5072			gene17829	PSMD8	NC_030825.1:49084760-49091092	68.1948	66.5411	69.8485
	gene220	PPT1	NC_019458.2:14431404-14447561	31.2416	28.8222	33.661			gene27977	PSMG3	NW_017190161.1:94712-96439	58.335	52.0454	64.6245			gene17571	LOC106991582	NC_019471.2:10358830-10359802	81.8483	79.4133	84.2832			gene21723	IP6K1	NC_030829.1:50518404-50556354	68.0733	65.8142	70.3323
	gene6457	LOC101119975	NC_019460.2:136707287-136711068	31.2288	27.7734	34.6841			gene11789	CD8A	NC_030818.1:47727744-47735368	58.1985	55.0154	61.3816			gene18217	BLVRB	NC_019471.2:48824465-48842550	81.6857	79.0674	84.304			gene13556	COMMD7	NC_030820.1:61430473-61455479	67.9596	65.3686	70.5506
	gene26353	PSMG3	NC_019481.2:41217757-41219425	31.1852	27.8103	34.5601			gene27228	RIC8A	NW_017189536.1:58822-64439	58.1891	54.4691	61.9091			gene3157	NUDT2	NC_019459.2:37016468-37027366	81.6148	77.2199	86.0097			gene9681	MARCKS	NC_030816.1:23869567-23875537	67.9471	66.995	68.8993
	gene22995	SLC35B2	NC_019477.2:17757439-17760831	31.1449	28.0445	34.2454			gene20974	LOC102184559	NC_030828.1:45843685-45844269	58.1548	50.4877	65.8219			gene18151	MAP4K1	NC_019471.2:47447011-47465270	81.5587	78.8518	84.2657			gene12825	LOC106502696	NC_030819.1:65343892-65344391	67.8813	64.4483	71.3144
	gene2658	UBASH3A	NC_019458.2:260603019-260643842	31.0822	29.1552	33.0092			gene25885	LOC102174470	NC_030836.1:42231160-42248960	57.9758	53.2968	62.6548			gene21175	SF3A1	NC_019474.2:68873492-68892224	81.4818	80.1707	82.7929			gene1275	WASF2	NC_030809.1:10083758-10157652	67.8796	65.6882	70.0711
	gene13673	RGCC	NC_019467.2:11944091-11958611	31.0714	26.59	35.5529			gene15808	RASSF5	NC_030823.1:3646681-3721790	57.9632	54.4227	61.5038			gene24338	ARL2	NC_019478.2:42436980-42444349	81.4617	77.4403	85.483			gene21239	CKB	NC_030828.1:67433573-67436769	67.8496	66.1739	69.5253
	gene24929	EIF3A	NC_019479.2:38149396-38181650	31.0535	29.5228	32.5843			gene4756	IKZF1	NC_030811.1:114913453-115011797	57.9458	55.2308	60.6609			gene20481	BASP1	NC_019473.2:55806081-55860333	81.3963	80.0321	82.7605			gene6425	NFKB1	NC_030813.1:22479110-22604662	67.8089	65.5856	70.0323
	gene26672	CHCHD1	NC_019482.2:29456855-29458177	31.0081	25.6103	36.406				LOC108634672	NW_017189776.1:24359-29791	57.9174	42.5176	73.3172			gene19304	EIF3F	NC_019472.2:43999678-44009306	81.1325	79.8457	82.4193			gene11608	ZFP36L2	NC_030818.1:25386393-25390647	67.762	66.758	68.766
	gene20903	HIP1R	NC_019474.2:52228746-52255815	31.0014	29.2958	32.707			gene5015	DAZAP2	NC_030812.1:28223828-28228169	57.9169	53.7109	62.123			gene4471	CXCR1	NC_019459.2:219197560-219202407	80.945	79.2203	82.6697			gene23393	GNPTG	NC_030832.1:988739-999731	67.7593	64.3338	71.1847
	gene22795	PFDN6	NC_019477.2:7531758-7532996	30.9435	25.3598	36.5272			gene23780	IL21R	NC_030832.1:24879004-24915060	57.868	54.4008	61.3352			gene25938	XPO6	NC_019481.2:25621500-25696508	80.9308	77.4175	84.444			gene3884	LOC102170866	NC_030811.1:6864728-6871784	67.7105	66.2263	69.1948
	gene19140	DDX6	NC_019472.2:28817188-28848757	30.925	29.2592	32.5909			gene6982	CD38	NC_030813.1:111268579-111322593	57.8384	55.5309	60.146			gene15019	LOC101106344	NC_019468.2:39883583-39884564	80.9295	78.523	83.3361			gene15507	CD3D	NC_030822.1:53312514-53317687	67.6912	66.4341	68.9483
	gene8773	PGPEP1	NC_019462.2:4551858-4585949	30.8799	28.6736	33.0862			gene3894	LOC102187124	NC_030811.1:7254428-7280358	57.8313	55.0535	60.6092			gene9529	MGAT1	NC_019462.2:37401062-37421249	80.8651	77.4568	84.2735			gene6844	LOC106502220	NC_030813.1:91335618-91336225	67.6427	64.7066	70.5788
	gene12292	LOC106991295	NC_019464.2:99613029-99620369	30.875	27.0229	34.7272			gene5030	LOC102191769	NC_030812.1:28647090-28647541	57.826	48.4814	67.1707			gene23871	LOC443104	NC_019478.2:17258436-17259048	80.7367	76.7544	84.719			gene2331	THRAP3	NC_030810.1:11203279-11271065	67.4518	65.285	69.6187
	gene18159	HNRNPL	NC_019471.2:47634309-47648739	30.8686	27.9138	33.8235			gene27204	MAPK1	NW_017189530.1:278070-331644	57.8046	54.4966	61.1127			gene17109	HM13	NC_019470.2:60314308-60353138	80.7149	78.6579	82.7718			gene11811	VAMP5	NC_030818.1:48936692-48945008	67.4445	63.6017	71.2872
	gene15908	SELL	NC_019469.2:35391361-35418602	30.8634	28.7514	32.9754			gene23789	SBK1	NC_030832.1:25680294-25733671	57.7503	54.5175	60.9831			gene15506	SUMO2	NC_019468.2:55225073-55233987	80.6483	76.5788	84.7178			gene10659	GNG2	NC_030817.1:58255640-58387568	67.4293	65.0229	69.8356
	gene22672	MKRN2	NC_019476.2:56408858-56448155	30.7544	28.1508	33.3581			gene19447	SKAP1	NC_030826.1:37692404-37993812	57.5317	53.521	61.5424			gene16419	PTPRC	NC_019469.2:75557465-75686588	80.6304	77.9793	83.2814			gene20107	PRKAR1A	NC_030826.1:60918795-60939205	67.4215	64.588	70.2549
	gene9686	GPX4	NC_019462.2:40916446-40918574	30.7275	26.2018	35.2533			gene16105	RERE	NC_030823.1:43171516-43587056	57.5301	54.721	60.3393			gene19813	CD82	NC_019472.2:72733333-72790784	80.5362	77.7912	83.2813			gene5246	RASSF3	NC_030812.1:48453396-48530337	67.389	66.3297	68.4483
	gene14439	LOC105613550	NC_019468.2:20685154-20687286	30.6933	28.1493	33.2373			gene23330	NPRL3	NC_030832.1:98276-131096	57.51	53.4305	61.5894			gene17091	RBCK1	NC_019470.2:59800730-59818814	80.4826	77.127	83.8381			gene3847	NUB1	NC_030811.1:5934346-5970688	67.3054	64.929	69.6818
	gene2663	NDUFV3	NC_019458.2:261030075-261044187	30.6924	26.3958	34.9889			gene13348	MRPS26	NC_030820.1:51474971-51477460	57.4235	51.9539	62.893			gene14685	TRAPPC1	NC_019468.2:27127735-27129336	80.4793	77.6989	83.2598			gene16664	ISCU	NC_030824.1:6737300-6743467	67.2332	65.1466	69.3198
	gene4425	LOC101102541	NC_019459.2:211116652-211117705	30.6859	26.9403	34.4315			gene14818	CD82	NC_030822.1:8303249-8359569	57.4112	53.4793	61.3432			gene6695	DCTN2	NC_019460.2:161630517-161644138	80.4668	77.1845	83.749			gene26002	PACS1	NC_030836.1:44561666-44705941	67.2153	66.2899	68.1407
	gene27726	RPS4X	NC_019484.2:61459244-61463556	30.5655	26.5246	34.6065			gene5605	LOC102170968	NC_030812.1:73035556-73050426	57.2548	53.9391	60.5706			gene21153	EWSR1	NC_019474.2:68080238-68103042	80.3645	78.7654	81.9635			gene15372	SWAP70	NC_030822.1:39384636-39461047	67.1904	66.0528	68.3281
	gene8279	LOC101108480	NC_019461.2:90049427-90050286	30.5255	26.2644	34.7867			gene27202	TOP3B	NW_017189530.1:230779-244566	57.242	53.8761	60.6079			gene5671	IL1RN	NC_019460.2:59566221-59588647	80.3261	76.7028	83.9495			gene22763	TREM1	NC_030830.1:33649721-33664152	67.0719	65.2251	68.9186
	gene28174	RPL39	NC_019484.2:108829265-108832670	30.509	23.3532	37.6647			gene22500	TUBB	NC_030830.1:21688671-21693129	57.2365	54.1971	60.2759			gene26304	DAGLB	NC_019481.2:38146842-38168883	80.2321	77.3592	83.1049			gene18840	LOC108638249	NC_030826.1:14483736-14486174	66.8681	65.2027	68.5334
	gene21631	CSK	NC_019475.2:32754759-32760823	30.4908	28.5754	32.4063			gene17980	LOC102180695	NC_030825.1:52346548-52363003	57.1398	53.746	60.5336			gene27199	TBL1X	NC_019484.2:6609157-6852332	80.2258	77.9417	82.5099			gene13821	RNF114	NC_030820.1:77539693-77552687	66.8165	65.568	68.065
	gene9698	NDUFS7	NC_019462.2:41137894-41142654	30.4702	25.5848	35.3556			gene21974	TXNDC5	NC_030830.1:2868461-2895190	57.0769	54.0691	60.0847			gene13128	SLA	NC_019466.2:21185779-21228322	80.208	76.6849	83.7311			gene26756	TBL1X	NW_017189516.1:60449091-60715415	66.5721	64.5371	68.6071
	gene7535	GRAP2	NC_019460.2:215006425-215077150	30.3832	28.1209	32.6454			gene19337	FLII	NC_030826.1:34048217-34060204	57.027	54.1232	59.9308			gene15681	MAPKAPK2	NC_019469.2:3780061-3783999	80.1983	78.1251	82.2714			gene6173	SMDT1	NC_030812.1:112003615-112007099	66.5125	62.7617	70.2634
	gene8622	LOC106991149	NC_019461.2:113183158-113184433	30.3815	26.4635	34.2994			gene9939	CITED2	NC_030816.1:64147099-64149521	56.9769	53.4728	60.481			gene23743	RIPK1	NC_019477.2:49336451-49364532	80.1554	77.3767	82.9342			gene8444	AP1M1	NC_030814.1:101940338-101971391	66.4722	65.1641	67.7803
	gene26307	ZDHHC4	NC_019481.2:38252607-38261470	30.2811	27.0433	33.519			gene11043	LOC102180840	NC_030817.1:78559136-78559723	56.945	45.1935	68.6965			gene18212	PLD3	NC_019471.2:48754508-48774073	80.149	77.4218	82.8762			gene19786	LOC108638228	NC_030826.1:46882461-46882798	66.4524	61.4138	71.4911
	gene18240	LOC101122718	NC_019471.2:49378024-49391050	30.2679	26.8705	33.6652			gene18533	LOC102171241	NC_030825.1:64550755-64554973	56.8731	53.6947	60.0515			gene26043	FUS	NC_019481.2:27247703-27257673	79.9395	77.1088	82.7703			gene27896	ARHGAP4	NW_017190133.1:93061-109008	66.4396	63.5359	69.3432
	gene13196	DERL1	NC_019466.2:29466192-29491508	30.2582	28.2554	32.2611			gene2192	HDLBP	NC_030810.1:617984-676214	56.8479	53.635	60.0608			gene9496	LMAN2	NC_019462.2:36255988-36275582	79.7522	76.4482	83.0562			gene2470	ATP6V0B	NC_030810.1:18683573-18686898	66.2962	64.2231	68.3693
	gene961	LOC101108801	NC_019458.2:90197811-90199325	30.2388	24.3032	36.1743			gene14593	C15H11orf31	NC_030822.1:2333296-2334972	56.7727	50.1062	63.4391			gene26244	COPS6	NC_019481.2:36245690-36248524	79.7192	77.4886	81.9497			gene18131	C5AR2	NC_030825.1:55368333-55374067	66.2467	63.2915	69.2019
	gene24635	FAS	NC_019479.2:10391800-10427047	30.2387	27.2743	33.2032			gene22894	LOC102187998	NC_030830.1:41430434-41436936	56.7704	52.8024	60.7384			gene6219	LOC101104308	NC_019460.2:119896418-119896953	79.6801	76.0477	83.3126			gene14865	LMO2	NC_030822.1:18439474-18452363	66.1113	63.059	69.1636
	gene22439	TWF2	NC_019476.2:48641846-48650136	30.2367	27.1632	33.3102			gene1125	LOC106503221	NC_030809.1:2649553-2657927	56.7556	51.859	61.6522			gene28737	RASSF1	NW_014640682.1:6011-7683	79.6441	76.5666	82.7216			gene14322	MYC	NC_030821.1:69337449-69342784	66.081	63.7277	68.4343
	gene9503	GRK6	NC_019462.2:36349684-36364199	30.2043	27.5841	32.8245			gene23329	MPG	NC_030832.1:88515-98334	56.7107	51.4239	61.9975			gene8997	IER2	NC_019462.2:10460053-10464425	79.5938	78.0135	81.1741			gene3700	NDUFS2	NC_030810.1:111822663-111831604	65.9934	64.4084	67.5785
	gene8800	LOC101114107	NC_019462.2:5236372-5258149	30.1772	28.4066	31.9478			gene22540	LTB	NC_030830.1:22250704-22253634	56.5976	52.2808	60.9144			gene9203	RAB11B	NC_019462.2:14644829-14654120	79.5897	76.838	82.3414			gene7817	HIGD2A	NC_030814.1:72752202-72753205	65.9617	63.1517	68.7718
	gene25552	C24H16orf91	NC_019481.2:1116006-1117138	30.1725	26.4155	33.9295			gene16821	RHOF	NC_030824.1:17705171-17729342	56.558	53.5961	59.52			gene23653	DTNBP1	NC_019477.2:40230179-40329582	79.5537	77.242	81.8654			gene3484	FDPS	NC_030810.1:104804879-104814193	65.7854	63.4844	68.0865
	gene5100	FNBP1	NC_019460.2:6434447-6558245	30.1712	28.4871	31.8553			gene7998	MYDGF	NC_030814.1:91064095-91076083	56.4658	51.5696	61.362			gene26285	BRI3	NC_019481.2:37579132-37592884	79.4734	76.3962	82.5506			gene13830	PTPN1	NC_030820.1:78052476-78117075	65.6535	62.8042	68.5029
	gene16797	APMAP	NC_019470.2:41646384-41672751	30.1558	27.837	32.4745			gene21960	LOC108633473	NC_030830.1:1594219-1607156	56.4609	52.5148	60.407			gene5688	CHCHD5	NC_019460.2:60147793-60153934	79.467	75.4276	83.5063			gene17756	U2AF1L4	NC_030825.1:47301749-47304066	65.6285	62.8085	68.4485
	gene13128	SLA	NC_019466.2:21185779-21228322	30.1341	27.7168	32.5514			gene21619	TKT	NC_030829.1:47621854-47644986	56.4285	53.1057	59.7514			gene1347	FDPS	NC_019458.2:103948443-103957763	79.4143	76.0921	82.7365			gene10338	SRSF5	NC_030817.1:21612713-21617835	65.6243	63.4161	67.8326
	gene28935	LOC101104725	NW_014641638.1:53298-58649	30.1198	24.7387	35.5009			gene15023	NUMA1	NC_030822.1:31718204-31787884	56.4096	54.1335	58.6856			gene19132	ATP5L	NC_019472.2:28540870-28549096	79.2909	77.1087	81.473			gene8070	HNRNPM	NC_030814.1:93325984-93365905	65.6123	63.4615	67.7632
	gene21432	ABHD2	NC_019475.2:19677235-19792029	30.1134	28.8608	31.3659			gene21245	ZFYVE21	NC_030828.1:67592029-67602319	56.3686	51.6961	61.0412			gene19758	LMO2	NC_019472.2:62560710-62572617	79.2642	77.4267	81.1016			gene27177	TMEM164	NW_017189519.1:224953-405777	65.6021	0	2.36559
	gene19359	LOC101109643	NC_019472.2:45647818-45655928	30.1081	28.9049	31.3113			gene11830	SUCLG1	NC_030818.1:50036687-50072638	56.305	51.9373	60.6728			gene28662	GTPBP6	NW_014640341.1:18474-25379	79.2339	75.2533	83.2145			gene25823	TMEM258	NC_030836.1:40586580-40590320	65.5889	61.9427	69.2352
	gene16982	ZGPAT	NC_019470.2:53276380-53285470	30.0765	27.1492	33.0037			gene27449	DKC1	NW_017189652.1:210858-225777	56.272	52.6897	59.8543			gene28151	UTP14A	NC_019484.2:107927898-107944764	79.2148	77.842	80.5875			gene6618	LOC108636276	NC_030813.1:61424079-61424704	65.5284	61.4067	69.65
	gene24326	SF1	NC_019478.2:42204846-42217282	30.0714	27.5793	32.5636			gene17079	LOC102176718	NC_030824.1:58282511-58283208	56.2131	49.654	62.7722			gene27312	EIF1AX	NC_019484.2:17521469-17531142	78.9819	76.0415	81.9223			gene26927	ZNF75D	NW_017189517.1:19983609-20011768	65.4719	63.2828	67.6609
	gene7379	ING4	NC_019460.2:207499683-207507205	29.9514	27.1085	32.7942			gene12503	NAXD	NC_030819.1:1068033-1080657	56.1316	52.1051	60.1581			gene29297	ND5	NC_001941.1:11753-13574	78.9714	75.3176	82.6251			gene23828	TMEM219	NC_030832.1:26200450-26217002	65.4305	62.9406	67.9205
	gene25483	SNRNP25	NC_019481.2:54526-56631	29.9243	25.0539	34.7947			gene23814	MAPK3	NC_030832.1:26089021-26095888	56.1269	52.5945	59.6593			gene14624	C11H17orf49	NC_019468.2:26389810-26392677	78.8577	75.6937	82.0217			gene20539	EXOC3	NC_030827.1:71565756-71593185	65.3665	62.7651	67.968
	gene18379	SNRPD2	NC_019471.2:52214832-52217736	29.8836	24.4124	35.3548			gene22015	DTNBP1	NC_030830.1:8870467-8970245	56.1115	50.5778	61.6452			gene8771	LRRC25	NC_019462.2:4500964-4505526	78.8288	77.2543	80.4032			gene25962	DPF2	NC_030836.1:43957574-43969494	65.3367	62.7665	67.9069
	gene14727	RPL26	NC_019468.2:27499964-27505389	29.871	24.7109	35.0312			gene20880	CLK3	NC_030828.1:33495477-33509744	56.027	51.6847	60.3692			gene11322	RIPK3	NC_019464.2:20443701-20447825	78.7859	76.0037	81.568			gene19641	STAT3	NC_030826.1:42057314-42131657	65.2975	63.2095	67.3855
	gene16580	LOC101122205	NC_019470.2:16929853-16930737	29.8479	25.7106	33.9852			gene21232	TNFAIP2	NC_030828.1:67109931-67123614	55.988	52.897	59.079			gene28793	LOC101120815	NW_014640956.1:464-2564	78.6801	77.1454	80.2149			gene7040	SH3BP2	NC_030813.1:116631429-116642287	65.1983	63.8984	66.4982
	gene26570	LOC101102450	NC_019482.2:23836149-23836813	29.8454	22.851	36.8399			gene12408	SURF4	NC_030818.1:103673864-103685466	55.9638	52.3558	59.5718			gene19992	UBE2L6	NC_019472.2:77909600-77918254	78.6356	76.5353	80.7359			gene24090	LOC102190927	NC_030832.1:37010239-37026386	65.1442	62.2099	68.0785
	gene6687	OS9	NC_019460.2:161454698-161489538	29.8405	27.4529	32.2282			gene10177	CALM1	NC_030817.1:1206935-1217306	55.913	53.6128	58.2133			gene190	FHL3	NC_019458.2:12496412-12504211	78.6056	75.5165	81.6948			gene24194	CARD11	NC_030832.1:41252484-41357328	65.0714	62.3017	67.841
	gene24083	SRPRA	NC_019478.2:28790162-28796486	29.8277	27.7826	31.8728			gene6038	WASH1	NC_030812.1:105923368-105939457	55.9078	51.7389	60.0767			gene18847	LOC101107216	NC_019471.2:61669121-61669976	78.5255	75.9468	81.1042			gene3116	CSDE1	NC_030810.1:91990381-92025685	65.0414	62.6714	67.4114
	gene17840	E2F4	NC_019471.2:34080903-34087490	29.7621	27.2499	32.2744			gene18942	FLOT2	NC_030826.1:20081429-20098547	55.8773	52.3727	59.3819			gene28058	ZNF75D	NC_019484.2:94639918-94667592	78.5155	75.2429	81.7882			gene22114	LOC102184572	NC_030830.1:18187691-18194933	64.9585	61.027	68.89
	gene7507	DDX17	NC_019460.2:213904247-213919037	29.7113	27.7988	31.6238			gene21417	LOC108638589	NC_030829.1:14218616-14220876	55.8407	51.7237	59.9578			gene7569	SNU13	NC_019460.2:216484312-216494641	78.4723	76.6054	80.3392			gene21209	PPP2R5C	NC_030828.1:65937134-66076828	64.9143	63.1742	66.6545
	gene29298	ND6	NC_001941.1:13557-14085	29.6834	23.6069	35.76			gene8502	IFI30	NC_030814.1:103738832-103742224	55.7916	50.684	60.8991			gene22977	YIPF3	NC_019477.2:17060270-17064439	78.4446	74.6721	82.2171			gene1535	CTDSP1	NC_030809.1:29390623-29397857	64.8902	62.6773	67.103
	gene10014	TNIP1	NC_019462.2:59746140-59794027	29.6746	27.4286	31.9205			gene14075	EIF3H	NC_030821.1:34390311-34489552	55.7783	51.228	60.3286			gene21298	LOC105602968	NC_019474.2:71997099-71998068	78.4373	67.3485	89.5261			gene26793	CD99	NW_017189516.1:65597434-65631091	64.8479	63.9019	65.7938
	gene27638	TIMP1	NC_019484.2:53829722-53844509	29.6712	25.2463	34.096			gene7407	DIAPH1	NC_030814.1:57801640-57918084	55.6845	52.9433	58.4256			gene22884	PIM1	NC_019477.2:11095213-11099560	78.3881	74.6707	82.1054			gene17835	MAP4K1	NC_030825.1:49261936-49278680	64.7757	62.1212	67.4302
	gene7560	TOB2	NC_019460.2:216299112-216302845	29.6302	27.8365	31.4238			gene14509	LOC102177456	NC_030822.1:490060-490254	55.6659	27.2868	84.0451			gene19296	LOC101107729	NC_019472.2:43201304-43202719	78.3178	76.4057	80.23			gene7061	ATP5I	NC_030813.1:117511861-117513678	64.7416	61.8943	67.589
	gene7510	CBY1	NC_019460.2:214033233-214042245	29.6264	26.0717	33.1811			gene19864	CSNK1D	NC_030826.1:49978580-50014758	55.6229	52.267	58.9787			gene23742	BPHL	NC_019477.2:49313940-49333776	77.9368	74.1511	81.7225			gene19720	SLC25A39	NC_030826.1:43763698-43768342	64.655	62.3363	66.9736
	gene21456	CIB1	NC_019475.2:20707363-20710693	29.5922	25.23	33.9544			gene21900	LSM3	NC_030829.1:57937794-57976034	55.5744	47.9257	63.223			gene22026	SIVA1	NC_019475.2:67763805-67768321	77.9071	75.0122	80.8019			gene21918	COPG1	NC_030829.1:59071572-59089993	64.6374	63.5466	65.7283
	gene26308	C24H7orf26	NC_019481.2:38262872-38274041	29.5551	26.9971	32.1132			gene23365	JMJD8	NC_030832.1:524324-527151	55.5625	51.4051	59.7199			gene8793	JAK3	NC_019462.2:4995842-5012565	77.804	76.8211	78.7868			gene13284	LOC102190429	NC_030820.1:45354823-45355325	64.3864	61.0517	67.721
	gene23759	IRF4	NC_019477.2:50842941-50858832	29.5477	27.4279	31.6675			gene21881	RAF1	NC_030829.1:56443883-56517703	55.5512	52.6104	58.4919			gene10862	LOC105615570	NC_019463.2:90738377-90738877	77.7254	73.9274	81.5234			gene23778	NSMCE1	NC_030832.1:24714123-24749217	64.3757	61.6362	67.1152
	gene9680	TMEM259	NC_019462.2:40844879-40856922	29.5425	27.3712	31.7139				LOC102171862	NC_030811.1:14641292-14642215	55.488	0	173.498			gene9205	HNRNPM	NC_019462.2:14684000-14723809	77.5951	75.1471	80.0431			gene4141	TMEM140	NC_030811.1:21384586-21398909	64.3598	61.3479	67.3717
	gene1556	FCER1G	NC_019458.2:110616339-110620068	29.5367	26.0509	33.0225			gene4127	MTPN	NC_030811.1:20591088-20668411	55.4538	52.1089	58.7988			gene9287	LRG1	NC_019462.2:17111635-17114625	77.5908	75.8484	79.3332			gene1543	AAMP	NC_030809.1:29503854-29508830	64.3595	61.9171	66.8019
	gene9305	MAP2K2	NC_019462.2:17415028-17439820	29.5195	26.6621	32.3769			gene21907	NUP210	NC_030829.1:58441972-58535547	55.4061	53.8174	56.9947			gene14611	TM4SF5	NC_019468.2:26156897-26163777	77.5567	75.6308	79.4826			gene4137	LOC102189548	NC_030811.1:21300665-21301173	64.1517	60.861	67.4424
	gene13887	SPATA13	NC_019467.2:34405564-34464758	29.4855	28.1141	30.857			gene26079	SIGIRR	NC_030836.1:46000665-46009408	55.3756	51.0995	59.6517			gene18272	DEDD2	NC_019471.2:49998521-50013545	77.2734	75.6307	78.916			gene13481	RTFDC1	NC_030820.1:58735901-58783189	64.0901	61.4827	66.6974
	gene9204	MARCH2	NC_019462.2:14664167-14678464	29.4802	26.4237	32.5366			gene3304	MRPL9	NC_030810.1:101136086-101143466	55.33	50.8624	59.7976			gene27596	PQBP1	NC_019484.2:52908674-52914071	77.2187	73.4478	80.9896			gene10179	PSMC1	NC_030817.1:1341697-1354253	64.0869	61.0094	67.1644
	gene10315	C6H4orf3	NC_019463.2:6178017-6182203	29.474	24.5127	34.4354			gene20690	IDH2	NC_030828.1:20773912-20791560	55.2338	51.9874	58.4801			gene27776	PGK1	NC_019484.2:65652983-65675630	77.2113	75.5189	78.9036			gene4127	MTPN	NC_030811.1:20591088-20668411	64.0505	61.2209	66.88
	gene20972	PRKAB1	NC_019474.2:55293439-55303957	29.455	26.7872	32.1228			gene12399	LOC102168552	NC_030818.1:103546839-103550676	55.2174	50.3627	60.0722			gene15294	DDX5	NC_019468.2:48045566-48053338	77.1881	76.0472	78.329			gene3695	UFC1	NC_030810.1:111780390-111784315	64.007	62.1126	65.9013
	gene6782	BLOC1S1	NC_019460.2:163247867-163251499	29.4498	23.3956	35.504			gene11066	LRP10	NC_030817.1:79468493-79474359	55.2156	51.9016	58.5297			gene14145	LAMP1	NC_019467.2:85849874-85864424	76.9499	75.5989	78.301			gene22925	BAG2	NC_030830.1:45658114-45668381	63.9352	62.499	65.3714
	gene21508	CTSH	NC_019475.2:24191801-24213621	29.4462	26.2901	32.6024			gene19836	METRNL	NC_030826.1:49192165-49207376	55.0845	51.2903	58.8788			gene1364	ARHGEF2	NC_019458.2:104444408-104492875	76.9108	75.9839	77.8377			gene12636	KCTD12	NC_030819.1:34023638-34029762	63.9152	63.1623	64.668
	gene28627	LOC101109425	NW_014640140.1:20125-26052	29.4354	27.7388	31.1319			gene18252	NR1H2	NC_030825.1:57555579-57562192	55.0391	51.0157	59.0625			gene15604	LOC106991442	NC_019468.2:62078010-62078491	76.4462	72.5597	80.3328			gene25036	WDFY4	NC_030835.1:2478310-2732087	63.9129	63.3295	64.4963
	gene4479	LOC101110035	NC_019459.2:219369210-219369535	29.4307	19.9649	38.8965			gene21772	SHISA5	NC_030829.1:51433222-51456011	54.9786	50.7536	59.2035			gene13050	PUF60	NC_019466.2:13842891-13855713	76.2915	74.7072	77.8758			gene22590	AGPAT1	NC_030830.1:22730563-22739668	63.8019	61.2874	66.3163
	gene11594	AVEN	NC_019464.2:25529262-25702733	29.4301	26.5614	32.2987			gene18054	CLPTM1	NC_030825.1:53720469-53748506	54.8973	51.9784	57.8161			gene9017	JUNB	NC_019462.2:10764777-10766382	76.2715	74.3555	78.1876			gene8520	KXD1	NC_030814.1:104131401-104138929	63.6967	60.7178	66.6755
	gene3370	LOC101109680	NC_019459.2:53133440-53156650	29.4081	27.3482	31.4681			gene23562	UBALD1	NC_030832.1:3660365-3665329	54.8845	50.73	59.039			gene28716	LOC101107003	NW_014640574.1:5416-7122	76.2336	74.4032	78.064			gene9715	MICAL1	NC_030816.1:28007620-28019243	63.35	60.768	65.932
	gene3070	FGD3	NC_019459.2:28362146-28406442	29.3756	27.9464	30.8047			gene27769	LOC108634747	NW_017189947.1:13131-18067	54.7133	51.9855	57.4411			gene15372	LOC105606269	NC_019468.2:50306131-50311478	76.1836	72.9011	79.4661			gene8142	CDKN2D	NC_030814.1:94950142-94953359	63.2708	61.8882	64.6534
	gene21269	UBE2L3	NC_019474.2:71361008-71385913	29.3193	24.5787	34.0599			gene23444	RNPS1	NC_030832.1:1686286-1695484	54.593	50.3806	58.8055			gene24242	MTA2	NC_019478.2:40223613-40231126	76.1267	74.792	77.4613			gene1510	FAM134A	NC_030809.1:28677117-28683194	63.202	60.4843	65.9196
	gene15008	IKZF3	NC_019468.2:39642680-39738350	29.3049	27.5859	31.024			gene25531	LDH-A	NC_030836.1:25683920-25695935	54.5138	50.524	58.5037			gene8226	LOC101122689	NC_019461.2:82563981-82597586	76.0295	74.5334	77.5256			gene8278	WDR83OS	NC_030814.1:98194755-98207527	63.1791	60.7148	65.6435
	gene17573	ZDHHC7	NC_019471.2:10550904-10579547	29.2836	26.8567	31.7106			gene8255	RAD23A	NC_030814.1:97984530-97990654	54.4872	50.3202	58.6542			gene19620	ARAP1	NC_019472.2:50346892-50398497	76.0283	75.2271	76.8295			gene1156	ECE1	NC_030809.1:4512040-4636227	63.1213	60.9836	65.2589
	gene5037	SDCCAG3	NC_019460.2:2938104-2944701	29.2722	27.0923	31.452			gene15743	CHI3L1	NC_030823.1:343307-355619	54.4852	49.9181	59.0523			gene15360	FAM195B	NC_019468.2:50160689-50168351	75.6031	73.7357	77.4705			gene5966	TPI1	NC_030812.1:102503842-102507306	63.0827	59.9691	66.1962
	gene6625	TMBIM4	NC_019460.2:153339415-153355212	29.2565	26.9375	31.5754			gene23938	LOC102175457	NC_030832.1:30707297-30708069	54.3921	48.3563	60.4279			gene22692	LSM3	NC_019476.2:57880382-57889023	75.5009	72.7333	78.2684			gene23434	TRAF7	NC_030832.1:1600566-1617797	62.9357	60.434	65.4374
	gene1555	NDUFS2	NC_019458.2:110607366-110616294	29.2524	26.4111	32.0938			gene27412	LOC102170214	NW_017189629.1:404237-405655	54.3539	50.249	58.4587			gene8364	TMEM140	NC_019461.2:98749417-98763460	75.1262	71.5694	78.683			gene6434	LOC102183306	NC_030813.1:24995178-24997477	62.8751	60.8264	64.9239
	gene3922	LOC101104805	NC_019459.2:131647286-131648016	29.2498	23.7788	34.7208			gene11268	LOC102174124	NC_030817.1:91808511-91809069	54.3177	46.6987	61.9367			gene29241	LOC105606118	NW_014644179.1:5-443	75.0543	69.1434	80.9652			gene4446	ELMO1	NC_030811.1:59752189-60332615	62.8671	60.8728	64.8614
		LOC106990549	NC_019464.2:22135119-22135908	29.2261	0.301439	58.1508			gene24701	LOC102173161	NC_030834.1:3595844-3596781	54.2931	49.0086	59.5776			gene8486	GSTK1	NC_019461.2:106059847-106064934	74.9647	72.6415	77.2878			gene10082	DYNLT1	NC_030816.1:82349137-82357785	62.8345	59.2825	66.3865
	gene6683	CDK4	NC_019460.2:161423161-161426264	29.2243	25.9752	32.4733			gene22057	RIPK1	NC_030830.1:15097485-15124862	54.2729	50.719	57.8269			gene7544	LOC101108561	NC_019460.2:215519147-215520016	74.943	72.4507	77.4352			gene24078	LRCH4	NC_030832.1:36844110-36854944	62.8249	60.2743	65.3756
	gene27084	GOLGA7	NC_019483.2:34894779-34911614	29.2083	26.3731	32.0435			gene22058	BPHL	NC_030830.1:15127533-15147655	54.2367	49.3909	59.0825			gene14313	LOC101111303	NC_019468.2:13957103-13971804	74.9038	72.0762	77.7314			gene10667	PYGL	NC_030817.1:59263633-59316316	62.7942	60.0478	65.5405
	gene7389	VAMP1	NC_019460.2:207640337-207647275	29.2066	26.7329	31.6802			gene24018	YWHAG	NC_030832.1:35287265-35311757	54.1967	51.7896	56.6039			gene1555	NDUFS2	NC_019458.2:110607366-110616294	74.8081	73.0553	76.5608			gene27114	BTK	NW_017189517.1:40616162-40648716	62.7625	61.5812	63.9439
	gene22952	RPL7L1	NC_019477.2:16530688-16536101	29.1923	25.7056	32.6789			gene13974	RPL30	NC_030821.1:16048415-16051780	54.1903	46.6456	61.735			gene23109	PPT2	NC_019477.2:26268186-26276199	74.7605	73.1138	76.4072			gene1069	PLCL2	NC_030808.1:153722828-153936148	62.727	60.6953	64.7588
	gene26208	GNB2	NC_019481.2:35773517-35776212	29.1678	26.1561	32.1794				LOC102191415	NC_030828.1:69031488-69031667	54.1646	22.7741	85.5552			gene3370	LOC101109680	NC_019459.2:53133440-53156650	74.6713	71.9728	77.3698			gene19802	SMARCD2	NC_030826.1:47694290-47703839	62.604	61.4706	63.7374
	gene12920	CCR6	NC_019465.2:88440902-88471220	29.1654	27.1945	31.1363			gene5646	CYTH4	NC_030812.1:74375597-74406368	54.1519	51.5318	56.7719			gene27502	MSN	NC_019484.2:45786388-45867211	74.4723	73.4197	75.5249			gene7545	PPP2CA	NC_030814.1:64637258-64661629	62.5096	61.1832	63.836
	gene18004	GPI	NC_019471.2:43972172-43999439	29.1407	26.6491	31.6323			gene19891	P4HB	NC_030826.1:50405061-50415000	54.0847	51.0663	57.1032			gene20925	RHOF	NC_019474.2:53054985-53077809	74.4286	70.5795	78.2776			gene20012	UNC13D	NC_030826.1:54992345-55007213	62.474	59.8497	65.0984
	gene28830	LOC101105316	NW_014641101.1:7963-11055	29.1099	25.2272	32.9926			gene13830	PTPN1	NC_030820.1:78052476-78117075	53.9236	51.1327	56.7145			gene4474	AAMP	NC_019459.2:219278396-219283410	74.3711	71.5939	77.1482			gene18515	LOC102174023	NC_030825.1:64193954-64214660	62.4489	61.4074	63.4904
	gene11464	RNASE4	NC_019464.2:23555426-23579721	29.095	25.9338	32.2563			gene19543	CCR7	NC_030826.1:40424753-40435825	53.903	50.6544	57.1515			gene8743	RFXANK	NC_019462.2:3800851-3806068	74.3051	71.4295	77.1807			gene25441	PICALM	NC_030836.1:8946022-9043335	62.4085	60.5579	64.259
	gene14382	EVI2B	NC_019468.2:18266611-18275437	29.0856	26.3048	31.8664			gene5039	LOC102170668	NC_030812.1:29435836-29440272	53.9013	45.4925	62.3101			gene28426	ARHGAP4	NW_014639275.1:17824-34268	74.2964	73.1748	75.418			gene25840	MTA2	NC_030836.1:41269204-41278151	62.3815	61.355	63.4079
	gene11008	LOC105614340	NC_019463.2:110352191-110386681	29.0701	27.4217	30.7185			gene18900	LOC108638256	NC_030826.1:19024481-19035383	53.8953	46.8255	60.9652			gene1164	CTSS	NC_019458.2:99497909-99522190	74.1279	72.481	75.7748			gene11111	PSME2	NC_030817.1:80425927-80429833	62.3583	59.3659	65.3507
	gene16983	ARFRP1	NC_019470.2:53286063-53292758	29.0638	25.3752	32.7523			gene8486	COLGALT1	NC_030814.1:103219485-103241874	53.7553	51.1626	56.348			gene16843	LOC101111215	NC_019470.2:42989410-42990191	74.0628	69.9972	78.1283			gene20088	COG1	NC_030826.1:57301457-57313505	62.3538	59.8107	64.8969
	gene22092	CMTM6	NC_019476.2:6841587-6862320	29.051	26.2418	31.8601			gene22873	PHF1	NC_030830.1:41086153-41091623	53.7455	49.9307	57.5603			gene3225	PDLIM2	NC_019459.2:42835340-42848928	73.9519	70.7519	77.1519			gene19187	TP53	NC_030826.1:27114195-27127180	62.3382	60.027	64.6494
	gene8591	LOC105615132	NC_019461.2:112543982-112547075	29.038	23.5147	34.5612			gene1217	RSRP1	NC_030809.1:8252201-8256213	53.6913	49.2307	58.152			gene6777	SARNP	NC_019460.2:163162113-163210259	73.855	69.9471	77.763			gene19981	RHBDF2	NC_030826.1:54473110-54497903	62.29	60.3786	64.2015
	gene6676	AVIL	NC_019460.2:161361300-161383450	29.0379	27.228	30.8478			gene11371	TMEM127	NC_030818.1:2292153-2304904	53.6218	50.9649	56.2788			gene28450	LOC105605749	NW_014639350.1:1719-2336	73.6326	68.9364	78.3289			gene2539	MKNK1	NC_030810.1:21195135-21240484	62.2438	59.7705	64.7171
	gene8588	LOC101111014	NC_019461.2:112460696-112465604	29.0114	26.3186	31.7041			gene13827	CEBPB	NC_030820.1:77740303-77742226	53.5015	50.0546	56.9484			gene21234	SMARCB1	NC_019474.2:70493036-70509405	73.6281	70.4517	76.8045			gene2320	PSMB2	NC_030810.1:10671888-10706133	62.2279	60.206	64.2498
	gene15471	SRP68	NC_019468.2:54541593-54565768	28.9913	26.7726	31.2099			gene16664	ISCU	NC_030824.1:6737300-6743467	53.4359	48.4097	58.4621			gene18259	LOC101103343	NC_019471.2:49763921-49781063	73.5297	70.3522	76.7072			gene20204	BTF3	NC_030827.1:8142164-8149131	62.2225	59.2063	65.2388
	gene21235	DERL3	NC_019474.2:70511288-70520171	28.9723	25.1664	32.7782				LOC102183055	NC_030817.1:78664795-78665579	53.2853	0	145.584			gene25989	CDIPT	NC_019481.2:26394108-26398014	73.4428	71.9362	74.9494			gene24467	NFKB2	NC_030833.1:28653359-28661072	62.2176	60.1973	64.2378
	gene17063	RTFDC1	NC_019470.2:58636828-58682179	28.9609	25.7914	32.1303			gene23807	NUPR1	NC_030832.1:25990539-25992178	53.2838	47.882	58.6855			gene11389	MRPL52	NC_019464.2:21594946-21599348	73.1895	68.1065	78.2724			gene19543	CCR7	NC_030826.1:40424753-40435825	62.1962	60.8819	63.5105
	gene9287	LRG1	NC_019462.2:17111635-17114625	28.8871	26.1233	31.651			gene4322	LOC102180996	NC_030811.1:43751431-43751864	53.2304	43.9367	62.5242			gene8971	SAMD1	NC_019462.2:9658766-9662535	73.0837	71.7201	74.4473			gene23418	NDUFB10	NC_030832.1:1427551-1429957	62.1487	59.6815	64.616
	gene6757	ESYT1	NC_019460.2:162904143-162918282	28.8797	27.2757	30.4838			gene2189	STK25	NC_030810.1:478965-488602	53.2256	49.7155	56.7357			gene9516	HNRNPAB	NC_019462.2:36715949-36722203	73.0523	70.3282	75.7763			gene7949	S1PR4	NC_030814.1:89915135-89919050	62.1402	61.195	63.0855
	gene18460	CYTH2	NC_019471.2:54073171-54082086	28.8693	25.6798	32.0589			gene6221	ATXN10	NC_030812.1:114977265-115122004	53.2187	50.5135	55.924			gene23685	LOC101106042	NC_019477.2:44266553-44273332	72.9862	69.8479	76.1245			gene3505	SEMA4A	NC_030810.1:105488127-105512485	62.0903	59.6152	64.5654
	gene1317	ADAR	NC_019458.2:103284561-103335914	28.8642	27.1458	30.5827			gene26001	SF3B2	NC_030836.1:44546413-44560170	53.2135	49.9356	56.4914			gene16380	TRAF3IP3	NC_019469.2:71585381-71609481	72.8028	70.3849	75.2207			gene28319	LOC108635087	NW_017203460.1:5960-11400	61.9396	58.8378	65.0414
	gene7492	POLR2F	NC_019460.2:213489638-213498359	28.8358	23.7025	33.969			gene6128	RPS19BP1	NC_030812.1:109876751-109880415	53.1531	47.594	58.7122			gene353	AKR1A1	NC_019458.2:19941960-19952674	72.713	69.5675	75.8586			gene24926	IRF2	NC_030834.1:30611336-30695024	61.9356	59.751	64.1201
	gene15326	OGFOD3	NC_019468.2:49473463-49488072	28.8199	25.3086	32.3313			gene8439	TPM4	NC_030814.1:101842234-101867096	53.1483	49.3491	56.9476			gene24573	PSMD13	NC_019478.2:49724495-49738020	72.5864	69.566	75.6068			gene17282	CRISPLD2	NC_030825.1:12373882-12443698	61.9342	61.0078	62.8606
	gene3914	LOC101102627	NC_019459.2:130849300-130850159	28.8145	24.6763	32.9528			gene16588	PES1	NC_030824.1:1743999-1757235	53.1044	50.0947	56.1141				-	NC_001941.1:3766-3838	72.5806	3.02553	142.136			gene21747	QARS	NC_030829.1:50983819-50991599	61.7308	60.5975	62.8642
	gene12622	LOC106990113	NC_019465.2:49850057-49850584	28.7616	22.9336	34.5896			gene17977	LOC102180421	NC_030825.1:52297527-52305332	53.049	48.4946	57.6035			gene14086	LOC101112491	NC_019467.2:76757712-76758282	72.5711	69.2724	75.8697			gene20869	LOC102191741	NC_030828.1:33218090-33228790	61.6683	59.3394	63.9972
	gene22476	CISH	NC_019476.2:49713788-49719178	28.7449	25.9478	31.5421			gene4381	LOC102168970	NC_030811.1:51458953-51459476	53.0107	45.0371	60.9844			gene55	ILKAP	NC_019458.2:2883715-2907174	72.5232	70.5451	74.5014			gene5358	ESYT1	NC_030812.1:56556736-56570987	61.6464	58.9619	64.331
	gene20927	LOC101123326	NC_019474.2:53112179-53113086	28.6896	24.7154	32.6639			gene22079	F13A1	NC_030830.1:16707926-16848171	52.719	50.4013	55.0366			gene25958	LOC101112694	NC_019481.2:26015084-26035314	72.5201	69.8568	75.1833			gene14555	LPXN	NC_030822.1:1492076-1529482	61.5958	58.899	64.2925
	gene14285	ZNHIT3	NC_019468.2:12390976-12398151	28.6734	23.6127	33.734			gene18305	LOC102184990	NC_030825.1:58526503-58535481	52.6483	48.7459	56.5507			gene21986	CINP	NC_019475.2:65734532-65750815	72.4258	68.6928	76.1587			gene16597	SF3A1	NC_030824.1:1901657-1920297	61.5891	60.4933	62.6849
	gene21470	IQGAP1	NC_019475.2:21190505-21299681	28.6662	27.4248	29.9076			gene27177	TMEM164	NW_017189519.1:224953-405777	52.6212	49.2293	56.0131			gene4750	SYTL1	NC_019459.2:238799885-238809702	72.2579	71.0382	73.4777			gene15020	ANAPC15	NC_030822.1:31688211-31691470	61.5618	58.4589	64.6647
	gene15946	DHRS3	NC_019469.2:39207876-39219683	28.6166	25.8652	31.3681			gene22803	MTCH1	NC_030830.1:37858928-37875952	52.5847	48.9456	56.2237			gene24810	CUEDC2	NC_019479.2:22187731-22195180	72.2394	69.681	74.7979			gene13177	SNX5	NC_030820.1:37661190-37685908	61.4899	59.2286	63.7511
	gene9121	CDKN2D	NC_019462.2:12700204-12702262	28.6109	25.0773	32.1444			gene25812	LOC102175005	NC_030836.1:40212098-40221575	52.5818	48.9077	56.2559			gene14879	MRPL27	NC_019468.2:35789842-35794922	72.2014	68.063	76.3398			gene17220	LOC108637952	NC_030825.1:4175024-4176347	61.4196	59.7303	63.1089
	gene2704	PTTG1IP	NC_019458.2:262638014-262655256	28.5362	26.2563	30.8161			gene20107	PRKAR1A	NC_030826.1:60918795-60939205	52.5769	49.4801	55.6736			gene13435	EIF3E	NC_019466.2:68763110-68810854	72.1778	70.4348	73.9208			gene18299	NKG7	NC_030825.1:58469395-58471068	61.411	59.7273	63.0948
	gene19841	ARHGAP1	NC_019472.2:74750860-74770316	28.5343	25.8246	31.2441			gene18304	LOC102184711	NC_030825.1:58516878-58523268	52.5663	48.7791	56.3534			gene22796	RGL2	NC_019477.2:7533537-7540504	72.1003	70.9015	73.2991			gene23556	LOC102181746	NC_030832.1:3502406-3502807	61.3655	57.3514	65.3795
	gene15507	HN1	NC_019468.2:55241730-55255126	28.5168	23.9795	33.0542			gene25680	SRPRA	NC_030836.1:28949914-28956391	52.5139	49.0904	55.9373			gene4735	THEMIS2	NC_019459.2:238341675-238357427	71.9868	70.9097	73.064			gene16573	CRKL	NC_030824.1:1265318-1283636	61.3498	60.3459	62.3538
	gene15487	GALK1	NC_019468.2:54778654-54785554	28.4967	25.2649	31.7284			gene10916	LOC102176691	NC_030817.1:76355995-76362315	52.5091	48.4381	56.5802			gene2644	MX1	NC_019458.2:259561624-259596486	71.9625	70.6085	73.3166			gene17516	TK2	NC_030825.1:35524161-35550017	61.3258	58.8068	63.8447
	gene4959	MRPL41	NC_019460.2:440757-441674	28.4892	24.5444	32.434			gene26088	LOC102180655	NC_030836.1:46079125-46080203	52.4923	45.5467	59.4379			gene26572	LOC101102285	NC_019482.2:23959401-23960229	71.9548	69.4362	74.4734			gene12444	MRPS2	NC_030818.1:104656936-104660285	61.2889	58.4754	64.1024
	gene28893	LOC101119027	NW_014641455.1:19-2075	28.44	24.9151	31.965			gene23913	CHCHD2	NC_030832.1:27622427-27628320	52.4884	47.041	57.9358			gene23106	RNF5	NC_019477.2:26252369-26254833	71.9118	69.738	74.0855			gene6174	NDUFA6	NC_030812.1:112008134-112018041	61.2284	58.1643	64.2924
	gene17741	AMFR	NC_019471.2:23627434-23671714	28.4331	26.265	30.6013			gene6065	ATP6V1E1	NC_030812.1:107986635-107999996	52.4755	48.0387	56.9123			gene25991	PAGR1	NC_019481.2:26430223-26435179	71.8416	68.6032	75.08			gene21288	LOC102171239	NC_030828.1:69186066-69190677	61.2182	58.1924	64.244
	gene22059	UBE2D4	NC_019476.2:236078-261884	28.4143	25.119	31.7096			gene28278	ATP6AP1	NW_017201244.1:36439-44505	52.3867	49.1632	55.6103			gene1636	CD247	NC_019458.2:117537483-117622321	71.8382	69.5093	74.1672			gene1542	TMBIM1	NC_030809.1:29482225-29500062	61.1645	59.9759	62.3531
	gene21059	TRIAP1	NC_019474.2:62382641-62384991	28.3573	24.875	31.8395			gene27236	RBMX	NW_017189539.1:64968-73711	52.3728	49.4674	55.2782			gene28181	SLC25A5	NC_019484.2:109124178-109126844	71.7916	69.4057	74.1774			gene16702	SRSF9	NC_030824.1:8362300-8368704	61.132	59.3078	62.9561
	gene25753	CIITA	NC_019481.2:9538752-9594162	28.3225	26.7418	29.9031			gene22480	TRIM26	NC_030830.1:21284278-21302138	52.3129	48.946	55.6797			gene3668	NDUFB6	NC_019459.2:100495374-100510551	71.7849	66.5196	77.0501			gene11184	ANP32A	NC_030817.1:85638815-85676987	61.0271	58.197	63.8572
	gene7582	SMDT1	NC_019460.2:216821634-216825229	28.2919	23.4752	33.1086			gene27937	CSF2RA	NW_017190147.1:574496-603737	52.2764	49.0144	55.5385			gene15219	FMNL1	NC_019468.2:44235753-44261146	71.7254	70.6499	72.801			gene10429	LOC102177244	NC_030817.1:30771190-30771755	61.0157	58.0662	63.9652
	gene21050	RAB35	NC_019474.2:62108276-62118861	28.2679	24.9022	31.6335			gene3850	MIR671	NC_030811.1:6054966-6055087	52.254	0	124.505			gene15097	CNP	NC_019468.2:41557934-41565006	71.6991	70.3023	73.096			gene8594	HNRNPH1	NC_030814.1:107103791-107112889	60.994	58.4981	63.4899
	gene5993	MOB1A	NC_019460.2:95766841-95792427	28.2049	26.6195	29.7903			gene19135	RNASEK	NC_030826.1:26609171-26610915	52.1955	45.6569	58.734			gene17015	ADRM1	NC_019470.2:54161509-54167134	71.6007	68.1318	75.0696			gene27688	MRPL40	NW_017189851.1:333854-336435	60.9183	58.5243	63.3124
	gene15132	VPS25	NC_019468.2:42237471-42242287	28.2028	24.7999	31.6056			gene16010	SELL	NC_030823.1:35874529-35900000	52.1692	49.1724	55.1659			gene22926	TREM1	NC_019477.2:15157139-15171622	71.571	68.4727	74.6692			gene29	SOD1	NC_030808.1:2298760-2307035	60.7918	57.2861	64.2974
	gene26347	EIF3B	NC_019481.2:40704435-40721749	28.2004	26.2966	30.1042			gene20050	MRPL58	NC_030826.1:55633835-55640863	52.0934	46.3455	57.8412			gene25500	MRPL28	NC_019481.2:286815-289463	71.5056	68.5242	74.4871			gene5378	ORMDL2	NC_030812.1:56812279-56815278	60.7598	58.6591	62.8605
	gene15501	SLC25A19	NC_019468.2:55151012-55162561	28.1935	25.8996	30.4874			gene320	NDUFB4	NC_030808.1:65009185-65015292	52.067	44.8062	59.3278			gene2679	C1H21orf33	NC_019458.2:262070316-262078368	71.5054	68.9887	74.0221			gene22058	BPHL	NC_030830.1:15127533-15147655	60.6936	58.2273	63.1599
	gene25571	MSRB1	NC_019481.2:1490144-1494900	28.1721	25.1212	31.223			gene2115	BIN1	NC_030809.1:131066636-131121874	52.0389	48.2984	55.7794			gene25959	CLN3	NC_019481.2:26049012-26061194	71.4724	68.5458	74.3989			gene24103	MCM7	NC_030832.1:37222910-37230890	60.6379	57.9787	63.297
	gene17633	CHMP1A	NC_019471.2:14029518-14034547	28.1157	25.8058	30.4257			gene1148	PINK1	NC_030809.1:3963350-3980616	52.0121	49.3584	54.6658			gene20550	EXOC3	NC_019473.2:70639858-70666485	71.4668	70.3312	72.6024			gene23039	LOC102176840	NC_030831.1:22565291-22566015	60.6162	58.1678	63.0645
	gene1513	NCSTN	NC_019458.2:109552165-109566128	28.0986	25.8016	30.3956			gene21040	HYPK	NC_030828.1:54928971-54930333	52.0105	44.5421	59.4788			gene7933	FGL2	NC_019461.2:43979052-43982996	71.3954	69.7924	72.9983			gene15830	CD55	NC_030823.1:4669026-4695812	60.589	58.7283	62.4496
	gene26067	CHCHD2	NC_019481.2:27733210-27736028	28.0946	23.552	32.6372			gene7905	IRF1	NC_030814.1:88630485-88637730	51.9676	48.192	55.7432			gene29164	LOC105606066	NW_014643290.1:612-1000	71.2487	63.8969	78.6004			gene7885	HINT1	NC_030814.1:87299551-87306155	60.5596	57.9995	63.1197
	gene22958	MEA1	NC_019477.2:16634796-16638749	28.0844	23.6438	32.5249			gene12388	SDCCAG3	NC_030818.1:103275334-103281712	51.9158	48.3802	55.4515			gene23720	F13A1	NC_019477.2:47600099-47741379	71.2411	70.2035	72.2788			gene24475	LDB1	NC_030833.1:28884320-28897297	60.4936	58.3629	62.6243
	gene28997	EP4A	NW_014641888.1:6-8517	27.9984	22.2322	33.7645			gene947	PDXK	NC_030808.1:143364631-143395065	51.8997	50.1119	53.6876			gene27155	LOC101115509	NC_019484.2:521884-548766	71.2231	68.8316	73.6146			gene15022	LAMTOR1	NC_030822.1:31697021-31703528	60.4589	58.6652	62.2525
	gene4471	CXCR1	NC_019459.2:219197560-219202407	27.9968	25.3691	30.6244			gene19339	ALKBH5	NC_030826.1:34083408-34101930	51.8729	48.788	54.9579			gene91	ARL4C	NC_019458.2:6360698-6361264	71.1692	67.8855	74.4528			gene17555	ATP6V0D1	NC_030825.1:36312322-36350423	60.4199	58.9506	61.8892
	gene3160	DCAF12	NC_019459.2:37210463-37247865	27.9946	25.8546	30.1345			gene13160	LOC102168920	NC_030820.1:36051138-36051735	51.8025	44.6969	58.908			gene1524	CD244	NC_019458.2:110157785-110194647	71.0526	67.9635	74.1416			gene25731	SLC15A3	NC_030836.1:36515216-36530262	60.4171	59.0216	61.8126
	gene15097	CNP	NC_019468.2:41557934-41565006	27.9538	25.6743	30.2332			gene4713	GNG11	NC_030811.1:109380101-109385469	51.745	46.8308	56.6592			gene27552	LOC101122329	NC_019484.2:50115582-50123118	71.0376	69.7248	72.3504			gene9815	PNRC1	NC_030816.1:48326273-48330403	60.3956	59.009	61.7822
	gene25500	MRPL28	NC_019481.2:286815-289463	27.9009	24.2449	31.5568			gene27203	PPM1F	NW_017189530.1:246884-265988	51.7205	48.6777	54.7633			gene9155	ELOF1	NC_019462.2:13504443-13510251	70.8653	67.1584	74.5722			gene17519	CMTM3	NC_030825.1:35622487-35632428	60.3556	57.6494	63.0618
	gene8824	MYO9B	NC_019462.2:5573793-5682406	27.887	26.6862	29.0878			gene27334	LOC108634545	NW_017189580.1:40865-56063	51.7134	40.284	63.1429			gene9027	WDR83OS	NC_019462.2:10851038-10863942	70.8301	66.9573	74.7028			gene3136	ATP1A1	NC_030810.1:93611685-93644549	60.3281	59.3765	61.2798
	gene5756	RTN4	NC_019460.2:68753543-68806711	27.8441	23.9837	31.7044			gene18079	VASP	NC_030825.1:54158368-54171283	51.5975	48.1124	55.0825			gene6334	PRR13	NC_019460.2:132747901-132751370	70.6031	68.6169	72.5894			gene8489	FCHO1	NC_030814.1:103385426-103414265	60.3236	57.9632	62.6839
	gene28810	LOC105605898	NW_014641043.1:0-589	27.8098	3.24028	52.3792			gene20524	LPCAT1	NC_030827.1:70963368-71000848	51.5863	48.3497	54.823			gene15479	MRPL38	NC_019468.2:54671704-54676076	70.5859	67.412	73.7598			gene941	U2AF1	NC_030808.1:142847020-142860162	60.3103	57.219	63.4017
	gene10017	CCDC69	NC_019462.2:59891224-59939300	27.8069	25.8917	29.7221			gene1548	CXCR2	NC_030809.1:29608445-29626660	51.5755	48.0891	55.0619			gene2017	NDUFB4	NC_019458.2:183442846-183448829	70.5852	66.9031	74.2672			gene28276	FAM50A	NW_017201244.1:23403-29196	60.2529	57.3277	63.1781
		LOC105615647	NC_019464.2:22263309-22263970	27.778	18.5137	37.0422			gene16552	LOC108637842	NC_030824.1:532155-532693	51.5721	42.0083	61.1359			gene6249	LOC101111701	NC_019460.2:126648913-126649344	70.3417	66.2206	74.4628			gene15801	C16H1orf186	NC_030823.1:3205885-3228952	60.2337	57.744	62.7234
	gene9366	MOB3A	NC_019462.2:18950113-18983862	27.757	24.682	30.8319			gene17889	DYRK1B	NC_030825.1:50270060-50278522	51.5495	48.3629	54.7362			gene13172	NDUFB9	NC_019466.2:28324649-28332652	70.222	68.1083	72.3357			gene22708	YIPF3	NC_030830.1:31776817-31781170	60.2233	58.6944	61.7522
	gene24448	PPP1CA	NC_019478.2:44474342-44477796	27.7533	24.7617	30.7448			gene9145	DOK2	NC_030815.1:68896446-68901072	51.5136	48.0482	54.9789			gene15410	LGALS3BP	NC_019468.2:52353585-52359905	70.0114	68.6546	71.3682			gene16293	RABGAP1L	NC_030823.1:54007423-54727250	60.1852	57.7877	62.5828
	gene17240	MANBAL	NC_019470.2:65692723-65717634	27.7429	24.1198	31.366			gene21933	ABTB1	NC_030829.1:59737957-59742700	51.4656	48.4287	54.5026			gene15354	ANAPC11	NC_019468.2:50107528-50112653	70.0086	66.2068	73.8104			gene16796	HVCN1	NC_030824.1:16693580-16725423	60.1724	57.3648	62.98
	gene26139	POR	NC_019481.2:34048544-34105128	27.7	25.6476	29.7524			gene941	U2AF1	NC_030808.1:142847020-142860162	51.337	45.9694	56.7045			gene27648	RBM10	NC_019484.2:54207421-54231585	69.9404	67.3434	72.5374			gene19893	MCRIP1	NC_030826.1:50421064-50429102	60.0758	57.3467	62.8049
	gene23172	LOC101105367	NC_019477.2:26876588-26879649	27.6868	24.0847	31.289			gene27703	RANBP1	NW_017189851.1:630685-636007	51.3141	46.5735	56.0546			gene11923	SQRDL	NC_019464.2:61765018-61820445	69.9111	66.6845	73.1376			gene19180	CD68	NC_030826.1:27051047-27053487	59.9718	58.5131	61.4306
	gene1322	LOC101104627	NC_019458.2:103636830-103644038	27.6827	23.5677	31.7976			gene22532	LOC102181347	NC_030830.1:22174641-22178682	51.2078	47.3322	55.0835			gene20972	PRKAB1	NC_019474.2:55293439-55303957	69.8931	66.7466	73.0397			gene20065	CD300LF	NC_030826.1:55894928-55912967	59.9395	57.6802	62.1988
	gene25546	LOC101107658	NC_019481.2:1046286-1049041	27.6734	24.9663	30.3805			gene3429	CRTC2	NC_030810.1:103662688-103672394	51.2028	47.897	54.5086			gene17825	FAM96B	NC_019471.2:33887214-33889137	69.8316	66.9837	72.6795			gene14593	C15H11orf31	NC_030822.1:2333296-2334972	59.8127	56.4979	63.1275
	gene11462	RNASE6	NC_019464.2:23536149-23541258	27.6455	23.7983	31.4928			gene949	LOC102186806	NC_030808.1:143428260-143431756	51.1611	44.3407	57.9815			gene9840	EIF4EBP3	NC_019462.2:49035779-49036666	69.7918	66.7412	72.8424			gene14361	DENND3	NC_030821.1:79349606-79400527	59.8051	57.6944	61.9157
	gene14822	FLII	NC_019468.2:33888356-33900200	27.6306	25.6064	29.6547			gene5633	CSF2RB	NC_030812.1:74023665-74046103	51.1162	47.909	54.3233			gene27841	DKC1	NC_019484.2:75270505-75285252	69.7629	67.1705	72.3554			gene7814	RNF44	NC_030814.1:72588510-72605390	59.7749	57.8231	61.7267
	gene19137	ARCN1	NC_019472.2:28682899-28711804	27.6245	25.8729	29.3761			gene18131	C5AR2	NC_030825.1:55368333-55374067	51.1155	47.3267	54.9043			gene20903	HIP1R	NC_019474.2:52228746-52255815	69.762	68.7771	70.7468			gene21621	PRKCD	NC_030829.1:47664067-47694990	59.7733	57.4342	62.1123
	gene27700	IL2RG	NC_019484.2:60393230-60396900	27.611	24.762	30.46			gene17342	CHMP1A	NC_030825.1:15950501-15957489	51.1041	47.7586	54.4496			gene6112	DUSP2	NC_019460.2:103954718-103963429	69.7323	68.1887	71.2759			gene18114	PRKD2	NC_030825.1:54831838-54864207	59.7429	57.8505	61.6352
	gene12744	HECA	NC_019465.2:63828594-63843396	27.5702	26.0704	29.0699			gene14595	MED19	NC_030822.1:2345655-2354216	51.0727	47.0734	55.072			gene9177	PET100	NC_019462.2:14086973-14088827	69.6997	65.368	74.0314			gene12546	LOC102177727	NC_030819.1:10126009-10140626	59.6938	57.3671	62.0205
	gene26738	GHITM	NC_019482.2:38626279-38640152	27.5143	25.0932	29.9354			gene6131	GRAP2	NC_030812.1:110183099-110253731	51.0008	48.5369	53.4646			gene7433	FKBP4	NC_019460.2:210696382-210703749	69.3742	67.667	71.0813			gene5039	LOC102170668	NC_030812.1:29435836-29440272	59.6507	55.8996	63.4018
	gene23553	LOC101110974	NC_019477.2:30604411-30611616	27.5107	22.4162	32.6052			gene27488	LOC106504024	NW_017189673.1:9-9489	50.9823	47.9189	54.0457			gene5943	LOC101106246	NC_019460.2:92270549-92272095	69.3733	67.6637	71.0829			gene18532	LOC106503943	NC_030825.1:64541724-64546885	59.5865	58.5638	60.6092
	gene8186	NUDCD3	NC_019461.2:76924527-76994532	27.5014	25.2355	29.7673			gene23617	LITAF	NC_030832.1:10117496-10153247	50.9744	46.8554	55.0934			gene19611	ANAPC15	NC_019472.2:49851693-49854845	69.1915	65.4806	72.9023			gene24246	ADAM8	NC_030833.1:387349-399001	59.5229	57.721	61.3248
	gene18408	PRKD2	NC_019471.2:52750937-52782216	27.4968	25.7028	29.2908			gene19640	LOC102185866	NC_030826.1:42034047-42055987	50.8898	47.8362	53.9434			gene21061	SRSF9	NC_019474.2:62393135-62399450	69.1244	66.1178	72.131			gene12236	HSPA5	NC_030818.1:95624832-95629167	59.472	57.022	61.922
	gene19620	ARAP1	NC_019472.2:50346892-50398497	27.4552	26.2041	28.7063			gene15496	DDX6	NC_030822.1:52949526-52981173	50.8632	48.5889	53.1375			gene16920	ITPA	NC_019470.2:51220138-51233245	69.0694	65.4745	72.6642			gene21711	RBM5	NC_030829.1:50299687-50323828	59.3702	58.3353	60.4052
	gene20038	ZFP91	NC_019472.2:78952284-78987231	27.4526	25.9529	28.9522			gene23604	CIITA	NC_030832.1:9432055-9487197	50.8233	48.112	53.5345			gene1343	SCAMP3	NC_019458.2:103894105-103898837	69.0302	67.4968	70.5637			gene6514	LOC102190868	NC_030813.1:38661295-38661843	59.3254	56.3491	62.3017
	gene21400	LOC101117021	NC_019475.2:18830786-18831779	27.4349	23.7501	31.1196			gene2423	YBX1	NC_030810.1:17249138-17268236	50.7459	46.4366	55.0553			gene24392	DRAP1	NC_019478.2:43227069-43229224	69.0267	66.6436	71.4098			gene16089	PIK3CD	NC_030823.1:42276029-42337774	59.2431	57.0091	61.477
	gene21196	RNF185	NC_019474.2:69451098-69480706	27.4315	25.3553	29.5077			gene25088	TSPAN14	NC_030835.1:9939974-9994138	50.7056	47.8292	53.5819			gene26026	BCL7C	NC_019481.2:26973249-26978005	68.9961	66.619	71.3731			gene9167	CCAR2	NC_030815.1:69555321-69570230	59.1822	57.4733	60.8912
	gene13779	LOC101122286	NC_019467.2:22890198-22891409	27.426	24.1846	30.6674			gene25928	RASGRP2	NC_030836.1:43393265-43407966	50.6435	47.2868	54.0002			gene1618	MGST3	NC_019458.2:115634650-115656774	68.9782	65.383	72.5734			gene26394	CFP	NW_017189516.1:20104759-20111091	59.1493	57.9722	60.3265
	gene8046	AOAH	NC_019461.2:60540082-60738850	27.3869	25.4085	29.3652			gene2230	NDUFA10	NC_030810.1:1767835-1806769	50.602	46.6952	54.5089			gene26143	MDH2	NC_019481.2:34142540-34154947	68.9106	65.5542	72.267			gene3691	PFDN2	NC_030810.1:111738054-111749927	59.1444	55.5377	62.7511
	gene6166	ATXN7L3B	NC_019460.2:110234387-110237974	27.3848	25.6169	29.1527			gene6184	LOC102173645	NC_030812.1:112448191-112473179	50.5608	46.6262	54.4954			gene28147	SASH3	NC_019484.2:107818919-107833563	68.9102	67.7637	70.0566			gene14843	PRR5L	NC_030822.1:16009246-16088575	59.0849	56.7578	61.412
	gene4803	TMEM50A	NC_019459.2:240542300-240557645	27.369	23.6282	31.1098			gene12271	FAM102A	NC_030818.1:98156740-98191995	50.5137	47.5221	53.5054			gene19716	LOC101117015	NC_019472.2:56268217-56269131	68.8643	66.5537	71.1748			gene17953	LOC102172184	NC_030825.1:51711486-51726544	58.9035	56.9278	60.8792
	gene9824	UBE2D2	NC_019462.2:48124626-48143591	27.3568	24.742	29.9717			gene13643	LOC102177994	NC_030820.1:65272302-65279702	50.496	45.4177	55.5743			gene27875	LOC101107072	NC_019484.2:76891303-76892232	68.7943	66.5075	71.0811			gene7915	MKNK2	NC_030814.1:89073548-89085155	58.8253	57.8567	59.7938
	gene18151	MAP4K1	NC_019471.2:47447011-47465270	27.3489	25.1963	29.5015			gene21212	HSP90AA1	NC_030828.1:66200078-66205435	50.4227	47.8418	53.0036			gene7030	IL2RB	NC_019460.2:180146101-180167871	68.7461	65.9493	71.543			gene18547	MBOAT7	NC_030825.1:64794535-64805882	58.8051	56.604	61.0063
	gene18036	USF2	NC_019471.2:44976344-44985786	27.3483	24.7322	29.9643			gene7600	SBNO2	NC_030814.1:66847797-66890258	50.382	47.948	52.8161			gene12918	RNASET2	NC_019465.2:88315344-88331527	68.7271	66.4478	71.0065			gene19817	LOC102179516	NC_030826.1:48131981-48132503	58.7454	55.6661	61.8247
	gene15810	LBR	NC_019469.2:26513844-26541803	27.3248	24.7339	29.9158			gene1218	TMEM50A	NC_030809.1:8275562-8290871	50.3793	45.7485	55.0102			gene5208	PSMB7	NC_019460.2:11299413-11356099	68.6959	66.5687	70.8231			gene3501	LAMTOR2	NC_030810.1:105408575-105411679	58.7257	56.2131	61.2384
	gene14844	USP22	NC_019468.2:34620162-34630661	27.3104	25.4929	29.1279			gene3517	MEF2D	NC_030810.1:105758208-105791116	50.3572	47.3628	53.3517			gene16940	NOP56	NC_019470.2:51770626-51775959	68.6787	65.4785	71.8789			gene27706	LOC102182692	NW_017189851.1:743054-761471	58.7094	56.3564	61.0624
	gene26030	ORAI3	NC_019481.2:27062105-27067374	27.2514	24.8796	29.6233			gene7606	TMEM259	NC_030814.1:66952620-66959535	50.3176	47.151	53.4842			gene1157	ADAMTSL4	NC_019458.2:99351734-99362659	68.5673	65.9421	71.1926			gene24461	ACTR1A	NC_030833.1:28574255-28590741	58.6604	57.591	59.7297
	gene9059	LOC101109701	NC_019462.2:11575191-11576109	27.2391	23.1566	31.3217			gene18547	MBOAT7	NC_030825.1:64794535-64805882	50.2418	46.6818	53.8017			gene3070	FGD3	NC_019459.2:28362146-28406442	68.4667	67.6291	69.3044			gene3792	RCSD1	NC_030810.1:119003920-119075265	58.5308	56.8508	60.2108
	gene13496	LOC105609918	NC_019466.2:76924788-76934181	27.233	20.351	34.115			gene23395	C25H16orf91	NC_030832.1:1035148-1036216	50.2353	45.3477	55.123			gene4828	HMGCL	NC_019459.2:241978254-241997485	68.4481	66.8085	70.0877			gene23837	MAZ	NC_030832.1:26343026-26348576	58.4561	56.5295	60.3827
	gene14144	CUL4A	NC_019467.2:85807015-85832449	27.2125	25.2325	29.1925			gene16578	LOC102171091	NC_030824.1:1382116-1385076	50.2012	44.7723	55.6301			gene24640	IFIT2	NC_019479.2:10732726-10742179	68.4187	67.4871	69.3503			gene8072	RAB11B	NC_030814.1:93394914-93404683	58.3677	56.8763	59.859
	gene9730	LOC101121420	NC_019462.2:41772490-41773515	27.1949	19.7073	34.6824			gene21243	KLC1	NC_030828.1:67516789-67583822	50.1724	47.2712	53.0736			gene23107	AGPAT1	NC_019477.2:26255210-26264643	68.3953	65.3164	71.4741			gene5974	PTMS	NC_030812.1:102597980-102602830	58.3415	56.6321	60.051
	gene5617	TGOLN2	NC_019460.2:56895134-56902924	27.1423	25.2934	28.9912			gene24639	IFIT2	NC_030833.1:40320327-40329156	50.1632	47.9485	52.378			gene9817	MZB1	NC_019462.2:47976800-47979054	68.3712	66.1758	70.5666			gene22591	RNF5	NC_030830.1:22740257-22742819	58.2683	55.2791	61.2576
	gene17495	GABARAPL2	NC_019471.2:2238613-2249648	27.0831	23.4117	30.7544			gene10094	SOD2	NC_030816.1:83258893-83271425	50.1185	47.7434	52.4937			gene13029	MROH1	NC_019466.2:13549548-13569008	68.3444	67.2924	69.3964			gene26956	UTP14A	NW_017189517.1:24282149-24299020	58.2458	57.0958	59.3958
	gene8256	LOC105611038	NC_019461.2:86990043-86990806	27.0619	22.7805	31.3434			gene8511	LSM4	NC_030814.1:103869793-103881985	50.0437	45.4078	54.6796			gene23878	AAMDC	NC_019478.2:17490787-17520187	68.2664	64.1179	72.4148			gene1755	DBI	NC_030809.1:64935651-64940898	58.2283	54.7441	61.7125
	gene26176	FIS1	NC_019481.2:35332195-35343949	27.055	23.4924	30.6176			gene6151	PHF5A	NC_030812.1:111490986-111499993	49.9667	44.6481	55.2853			gene16115	CPTP	NC_019469.2:49194655-49198650	68.2659	65.301	71.2308			gene27926	TFE3	NW_017190143.1:86178-97123	58.2136	56.3455	60.0817
	gene28737	RASSF1	NW_014640682.1:6011-7683	27.0036	22.3028	31.7043			gene5599	LOC102170691	NC_030812.1:72951081-72962273	49.9625	46.8224	53.1027			gene14822	FLII	NC_019468.2:33888356-33900200	68.2147	65.229	71.2005			gene24381	LOC102184219	NC_030833.1:16127720-16129407	58.1175	56.6768	59.5583
	gene9364	AP3D1	NC_019462.2:18912024-18945272	26.9671	25.4572	28.4771			gene7472	CXXC5	NC_030814.1:59617411-59651710	49.9276	46.4877	53.3676			gene22721	SEC61A1	NC_019476.2:59326893-59340144	68.1195	66.9436	69.2953			gene6205	PARVG	NC_030812.1:113795399-113820671	58.0863	56.5077	59.6649
	gene26178	ZNHIT1	NC_019481.2:35355670-35362385	26.9593	22.7099	31.2086			gene26011	BRMS1	NC_030836.1:44791702-44798803	49.8774	45.751	54.0037			gene7379	ING4	NC_019460.2:207499683-207507205	68.0555	65.8254	70.2857			gene18660	CHMP2A	NC_030825.1:67197850-67200858	58.0713	56.3279	59.8147
	gene12918	RNASET2	NC_019465.2:88315344-88331527	26.948	23.1826	30.7135			gene17965	POU2F2	NC_030825.1:51999480-52059967	49.5808	46.7888	52.3729			gene24427	RBM4	NC_019478.2:43861905-43871327	67.8582	65.4174	70.2989			gene11571	SRSF7	NC_030818.1:20926733-20932293	57.9059	0	2.12574
	gene4611	NCL	NC_019459.2:232314510-232324409	26.928	24.9185	28.9376			gene4909	COPZ1	NC_030812.1:25462824-25482759	49.5798	45.4896	53.6699			gene22872	SRSF3	NC_019477.2:10554044-10568483	67.8157	63.4038	72.2275			gene79	MRPL39	NC_030808.1:9238163-9253142	57.8728	56.0973	59.6482
	gene12945	PSMB1	NC_019465.2:90553011-90577848	26.9123	22.985	30.8396			gene20893	PML	NC_030828.1:34016209-34067821	49.5601	46.7865	52.3337			gene9127	DNM2	NC_019462.2:12824514-12912369	67.4874	65.1909	69.7839			gene988	PTTG1IP	NC_030808.1:144638474-144655829	57.8653	56.6764	59.0542
	gene29049	LOC101106752	NW_014642225.1:7726-9682	26.9123	23.228	30.5966			gene12422	WDR5	NC_030818.1:104262639-104278854	49.5047	46.1436	52.8657			gene20720	LOC101108955	NC_019474.2:28772985-28775481	67.4692	64.4413	70.4971			gene7220	CCNG1	NC_030814.1:35432745-35440042	57.7103	55.0763	60.3444
	gene8320	UBE2H	NC_019461.2:93670514-93770871	26.9053	25.0359	28.7748			gene4956	EIF4B	NC_030812.1:26654207-26680138	49.4642	46.7969	52.1315			gene10013	GPX3	NC_019462.2:59737445-59745597	67.4153	65.7411	69.0896			gene8207	TECR	NC_030814.1:96625945-96654146	57.5658	55.8548	59.2768
	gene8833	SMIM7	NC_019462.2:6079429-6107863	26.904	23.6979	30.1101			gene14411	GPAA1	NC_030821.1:81189484-81192839	49.4304	46.2371	52.6237			gene28512	LOC101104723	NW_014639590.1:4654-5637	67.3777	65.1917	69.5637			gene13633	RBM39	NC_030820.1:64479231-64505576	57.5434	55.704	59.3828
	gene20917	LOC105602872	NC_019474.2:52781174-52786778	26.8655	25.3214	28.4095			gene26181	LOC108634233	NC_030836.1:50929511-50930355	49.4152	44.0155	54.8149			gene24373	SIPA1	NC_019478.2:43016880-43028245	67.3075	66.241	68.374			gene22557	C23H6orf25	NC_030830.1:22374141-22379395	57.5089	54.9026	60.1152
	gene17620	TRAPPC2L	NC_019471.2:13510498-13515629	26.858	24.5334	29.1826			gene27274	NONO	NW_017189557.1:15742-29007	49.3116	45.8739	52.7493			gene14916	SNF8	NC_019468.2:37093634-37101565	67.305	65.4949	69.1151			gene8134	LOC102182120	NC_030814.1:94805065-94805573	57.488	54.3572	60.6189
	gene6108	CIAO1	NC_019460.2:103871393-103878224	26.8328	24.987	28.6787			gene17365	SNX20	NC_030825.1:18238277-18246727	49.264	46.317	52.211			gene22132	ACAA1	NC_019476.2:11530280-11554892	67.2524	65.5437	68.961			gene1313	LOC108637382	NC_030809.1:11432647-11434210	57.3725	55.8835	58.8614
	gene4456	LOC101109155	NC_019459.2:217468885-217471979	26.8012	23.2898	30.3125			gene20631	ISG20	NC_030828.1:18888182-18905433	49.2391	44.1897	54.2886			gene25594	RNPS1	NC_019481.2:1758244-1766898	67.2316	64.6616	69.8015			gene13327	CDC25B	NC_030820.1:50751015-50761010	57.3425	55.1861	59.4989
	gene15534	CD300LF	NC_019468.2:55627636-55635103	26.787	24.1224	29.4517			gene23818	PPP4C	NC_030832.1:26112307-26120474	49.1946	45.2805	53.1087			gene25544	UBE2I	NC_019481.2:1011123-1022694	67.172	63.9451	70.399			gene23258	MBD2	NC_030831.1:53793064-53860925	57.2826	55.964	58.6011
	gene25739	CARHSP1	NC_019481.2:7684905-7697978	26.7823	24.6785	28.8861			gene20319	LOC102185040	NC_030827.1:24147459-24147921	49.192	40.7775	57.6065			gene14982	LASP1	NC_019468.2:38983419-39025644	67.0666	64.3348	69.7983			gene6194	TTLL12	NC_030812.1:112921454-112939130	57.2724	56.2785	58.2663
	gene6334	PRR13	NC_019460.2:132747901-132751370	26.7725	23.5449	30.0001			gene22925	BAG2	NC_030830.1:45658114-45668381	49.1415	45.7722	52.5109			gene21507	MORF4L1	NC_019475.2:24163375-24184658	67.0359	65.4048	68.667			gene10177	CALM1	NC_030817.1:1206935-1217306	57.2694	56.3906	58.1482
	gene8770	SSBP4	NC_019462.2:4470697-4485301	26.7575	23.4744	30.0405			gene18059	PPP1R37	NC_030825.1:53822083-53859610	49.0753	46.464	51.6865			gene5156	C3H9orf16	NC_019460.2:7966807-7971469	67.0225	62.8038	71.2412			gene5369	RAB5B	NC_030812.1:56696452-56712134	57.1965	54.9138	59.4791
	gene22653	LOC101122224	NC_019476.2:55684454-55684990	26.7322	21.1891	32.2752			gene17174	VAC14	NC_030825.1:2662385-2740286	49.0693	46.53	51.6086			gene6885	SLC25A3	NC_019460.2:167593717-167599761	66.9392	65.1142	68.7642			gene17123	TLR2	NC_030824.1:66857162-66868678	57.0855	55.1705	59.0005
	gene5645	LOC101107266	NC_019460.2:58103177-58186815	26.7104	23.4135	30.0073			gene20167	DUSP1	NC_030827.1:4601972-4605128	49.0552	45.9076	52.2027			gene5495	LOC105610454	NC_019460.2:36893762-36895511	66.9277	65.3573	68.4981			gene8466	BABAM1	NC_030814.1:102944270-102950137	57.0405	55.0544	59.0265
	gene28722	LOC101108034	NW_014640595.1:87-2675	26.6753	23.4479	29.9026			gene17970	LOC108637989	NC_030825.1:52174970-52175847	49.052	43.7954	54.3085			gene351	PRDX1	NC_019458.2:19893206-19903790	66.8871	63.9495	69.8248			gene13399	ZGPAT	NC_030820.1:53359430-53369262	57.0275	55.7971	58.2579
	gene6088	LOC106990991	NC_019460.2:103140119-103151246	26.6478	23.8963	29.3993			gene4948	RARG	NC_030812.1:26507575-26528193	49.0379	45.7405	52.3353			gene2815	ACP1	NC_019459.2:200566-215420	66.8692	63.7521	69.9863			gene3860	LOC108635825	NC_030811.1:6255220-6261030	56.9909	55.0322	58.9496
	gene8396	ZC3HAV1	NC_019461.2:102410922-102446558	26.6436	25.5655	27.7217			gene17201	ZNRF1	NC_030825.1:3602911-3690774	48.989	45.2788	52.6993			gene14382	EVI2B	NC_019468.2:18266611-18275437	66.8123	64.0608	69.5638			gene2512	PRDX1	NC_030810.1:20210223-20220796	56.8864	54.9582	58.8146
	gene9346	SGTA	NC_019462.2:18408286-18424433	26.6117	24.1573	29.0662			gene5013	BIN2	NC_030812.1:28159067-28196851	48.9623	45.567	52.3577			gene9993	CSF1R	NC_019462.2:58820543-58851707	66.7495	65.7485	67.7504			gene9483	AKNA	NC_030815.1:103267781-103326180	56.876	55.127	58.625
	gene24140	CD6	NC_019478.2:36430146-36494947	26.5852	24.4547	28.7158			gene8468	ABHD8	NC_030814.1:102957749-102964872	48.937	45.7457	52.1284			gene21106	ISCU	NC_019474.2:64039254-64044287	66.6348	64.3978	68.8719			gene25424	CTSC	NC_030836.1:6804348-6847077	56.7488	54.2914	59.2062
	gene21232	CHCHD10	NC_019474.2:70477321-70479969	26.5788	19.3359	33.8216			gene6114	CBX6	NC_030812.1:109385634-109396558	48.9274	47.167	50.6878			gene21823	NDUFB1	NC_019475.2:55656809-55667939	66.5689	60.5318	72.606			gene27463	LOC102169098	NW_017189661.1:23343-30983	56.7384	54.6345	58.8423
	gene25960	APOBR	NC_019481.2:26060866-26067246	26.5636	24.633	28.4943			gene10616	ANXA2	NC_030817.1:53286100-53330542	48.9153	45.0836	52.7471			gene7375	MLF2	NC_019460.2:207420155-207424481	66.5543	64.8842	68.2245			gene7596	MIDN	NC_030814.1:66785454-66795088	56.7199	54.6189	58.8209
	gene3837	SLC40A1	NC_019459.2:118633042-118658486	26.5472	24.5697	28.5248			gene21296	LOC102172892	NC_030828.1:69335823-69338835	48.8539	43.5789	54.1289			gene6711	STAT6	NC_019460.2:162024349-162039192	66.5048	64.0886	68.9211			gene4318	CCM2	NC_030811.1:43579270-43631174	56.6847	54.7247	58.6447
	gene15085	EIF1	NC_019468.2:41335236-41337785	26.5396	23.4887	29.5906			gene11646	LOC106502612	NC_030818.1:29435504-29436076	48.7969	41.6611	55.9328			gene11345	DCAF11	NC_019464.2:20632640-20640147	66.4518	63.5118	69.3918			gene6087	EIF3L	NC_030812.1:108591998-108612387	56.679	55.3744	57.9835
	gene8765	KXD1	NC_019462.2:4349029-4355271	26.5242	24.5362	28.5123			gene23559	CDIP1	NC_030832.1:3571122-3591563	48.75	45.7133	51.7866			gene5457	SNX17	NC_019460.2:34228863-34234881	66.3871	64.9304	67.8439			gene25955	SYVN1	NC_030836.1:43757366-43764439	56.6693	54.2776	59.0611
	gene22616	CCR3	NC_019476.2:53067404-53068492	26.4784	23.0487	29.908			gene19480	MLLT6	NC_030826.1:38958613-38981053	48.7198	46.1274	51.3122			gene24425	CCS	NC_019478.2:43825563-43838846	66.3855	63.0514	69.7196			gene396	NRROS	NC_030808.1:70890386-70916589	56.6685	54.327	59.01
	gene25615	LOC101118752	NC_019481.2:2265007-2277115	26.4772	25.3356	27.6189			gene16642	TPST2	NC_030824.1:4839373-4895480	48.7159	45.1238	52.308			gene7684	CHKB	NC_019460.2:223817300-223820206	66.3667	63.85	68.8834			gene7931	TIMM13	NC_030814.1:89408588-89409818	56.6651	54.7106	58.6195
	gene3157	NUDT2	NC_019459.2:37016468-37027366	26.4574	22.1286	30.7863			gene22544	PRRC2A	NC_030830.1:22292115-22307192	48.6834	47.0361	50.3308			gene21304	RANBP1	NC_019474.2:72128092-72132324	66.2592	64.2876	68.2307			gene1260	NUDC	NC_030809.1:9685907-9699801	56.6112	55.0198	58.2025
	gene22554	LOC101110095	NC_019476.2:51229851-51238350	26.3747	23.7104	29.0389			gene23477	HCFC1R1	NC_030832.1:2320365-2322041	48.5872	43.5736	53.6008			gene14535	TAX1BP3	NC_019468.2:23929868-23935022	66.2469	64.4326	68.0612			gene17950	LOC108637984	NC_030825.1:51632516-51639758	56.5845	55.3387	57.8303
	gene24991	FAM53B	NC_019479.2:43057695-43138489	26.3625	24.1332	28.5918			gene2532	LOC102176290	NC_030810.1:20966632-20977243	48.5804	42.988	54.1728			gene9662	RNF126	NC_019462.2:40585936-40596228	66.2143	64.5447	67.8838			gene3685	USF1	NC_030810.1:111685203-111692658	56.5614	54.5283	58.5946
	gene8715	LOC101123118	NC_019462.2:2691528-2692064	26.351	19.9919	32.7101			gene15530	SIDT2	NC_030822.1:54458906-54475158	48.5169	45.6182	51.4157			gene22693	XPC	NC_019476.2:57889152-57912458	66.1564	65.0825	67.2303			gene3085	MOV10	NC_030810.1:89939226-89966091	56.5216	54.353	58.6903
	gene134	LOC101108172	NC_019458.2:9741161-9741523	26.3262	18.41	34.2423			gene19359	USP22	NC_030826.1:34778450-34797475	48.3834	46.2223	50.5444			gene15946	DHRS3	NC_019469.2:39207876-39219683	66.0573	64.4516	67.663			gene20167	DUSP1	NC_030827.1:4601972-4605128	56.4595	55.1961	57.7229
	gene3639	LOC101110567	NC_019459.2:94764918-94765508	26.2318	21.1482	31.3153			gene17469	ADGRG1	NC_030825.1:26945414-26990225	48.3737	45.5287	51.2188			gene4997	TMEM203	NC_019460.2:1747826-1749285	65.9996	64.2856	67.7136			gene3879	LOC106503901	NC_030811.1:6755841-6766087	56.4297	55.2765	57.5828
	gene25550	GNPTG	NC_019481.2:1065476-1076110	26.2314	22.9785	29.4843			gene11912	ARHGAP25	NC_030818.1:66825346-66918552	48.3355	45.3015	51.3696			gene15335	CSNK1D	NC_019468.2:49716758-49746729	65.9892	63.3258	68.6527			gene11056	DAD1	NC_030817.1:79231156-79253686	56.4034	53.2734	59.5334
	gene15340	GPS1	NC_019468.2:49928428-49933339	26.1348	23.8359	28.4337			gene3368	S100A10	NC_030810.1:101785926-101797233	48.3237	42.0972	54.5502			gene28661	LOC105605825	NW_014640341.1:16758-18479	65.9218	60.4397	71.404			gene599	RPL22L1	NC_030808.1:96121288-96125042	56.3272	53.4873	59.1671
	gene3495	AK3	NC_019459.2:72510554-72531462	26.1261	23.8709	28.3813			gene26627	SAT1	NW_017189516.1:46220672-46223754	48.314	43.7081	52.92			gene4761	NUDC	NC_019459.2:239140609-239154453	65.9078	64.0792	67.7363			gene15530	SIDT2	NC_030822.1:54458906-54475158	56.2552	53.7887	58.7217
	gene21165	LOC101108778	NC_019474.2:68420960-68423202	26.1111	21.2414	30.9809			gene3892	LOC108635826	NC_030811.1:7194479-7201531	48.2517	44.7619	51.7415			gene4718	LOC105608205	NC_019459.2:237780668-237782969	65.8745	62.7258	69.0232			gene12456	ARRDC1	NC_030818.1:105729006-105736643	56.2479	53.662	58.8337
		LOC101113060	NC_019461.2:105412804-105413748	26.0881	17.5938	34.5824				LOC108635877	NC_030811.1:14593228-14596195	48.2463	0	107.258			gene18026	GRAMD1A	NC_019471.2:44735659-44761270	65.8083	63.1866	68.4301			gene16688	ANKRD13A	NC_030824.1:7824805-7859596	56.2246	54.2978	58.1513
	gene23808	CTSC	NC_019478.2:6772781-6817098	26.081	24.2935	27.8686			gene12389	PMPCA	NC_030818.1:103281683-103292475	48.2158	44.7269	51.7048			gene24457	AIP	NC_019478.2:44548344-44554441	65.7645	62.4856	69.0434			gene27990	PUF60	NW_017190166.1:23568-35912	56.2117	54.4622	57.9613
	gene4474	AAMP	NC_019459.2:219278396-219283410	26.0715	23.418	28.725			gene18310	LOC102181776	NC_030825.1:58638882-58642860	48.1224	43.9173	52.3275			gene18231	EGLN2	NC_019471.2:49091046-49099923	65.5285	62.5193	68.5378			gene7462	IGIP	NC_030814.1:59183770-59183983	56.1535	47.3025	65.0045
	gene10066	CYFIP2	NC_019462.2:66195463-66310388	26.0451	24.5269	27.5633			gene18137	NAPA	NC_030825.1:55494059-55520237	48.1154	44.7504	51.4805			gene23161	LST1	NC_019477.2:26756616-26760766	65.5226	62.4599	68.5852			gene5362	PA2G4	NC_030812.1:56584174-56590897	56.1337	53.8548	58.4126
	gene15506	SUMO2	NC_019468.2:55225073-55233987	26.0268	22.3589	29.6947			gene1222	LDLRAP1	NC_030809.1:8446828-8472261	48.1141	45.5054	50.7229			gene15482	WBP2	NC_019468.2:54706817-54712970	65.4402	62.9927	67.8876			gene20139	DOCK2	NC_030827.1:1615350-2078325	56.111	55.4029	56.819
	gene5770	LOC101112474	NC_019460.2:70185041-70185763	26.0157	21.6494	30.3821			gene27974	INTS1	NW_017190161.1:29310-53562	48.0972	45.8924	50.302			gene1208	LOC101118491	NC_019458.2:100388318-100389129	65.3986	62.9642	67.8329			gene7563	BTBD2	NC_030814.1:66174194-66197362	56.0316	54.8598	57.2034
	gene17751	NLRC5	NC_019471.2:24371734-24465464	25.9952	24.9409	27.0494			gene12483	DPP7	NC_030818.1:106138307-106143423	48.054	45.4031	50.7049			gene16349	NENF	NC_019469.2:69196762-69199892	65.301	62.8561	67.7459			gene1697	STK17B	NC_030809.1:51277335-51304286	56.0086	54.6132	57.4041
	gene6326	CALCOCO1	NC_019460.2:132507287-132521528	25.9628	23.8276	28.0979			gene22880	RGL2	NC_030830.1:41209248-41217113	47.9716	45.3583	50.585			gene21654	MCP-3	NC_019475.2:33602769-33604879	65.2811	63.0345	67.5278			gene18468	U2AF2	NC_030825.1:63629423-63642807	55.9938	54.8537	57.1339
	gene24294	LOC106991822	NC_019478.2:41453221-41454204	25.9619	22.3599	29.5638			gene19191	KDM6B	NC_030826.1:27264219-27280507	47.9683	46.3512	49.5853			gene5027	LOC101110918	NC_019460.2:2654789-2658491	65.2705	63.4291	67.1118			gene12292	SPTAN1	NC_030818.1:98634705-98692962	55.9435	54.2681	57.619
	gene24388	FIBP	NC_019478.2:43197679-43201706	25.9518	22.6533	29.2503			gene14404	PLEC	NC_030821.1:81055387-81102834	47.9635	46.7927	49.1344			gene19149	TRAPPC4	NC_019472.2:29040850-29044167	65.2503	63.0516	67.4489			gene14880	EIF3M	NC_030822.1:19604192-19621503	55.9191	53.0933	58.7449
	gene8883	LOC105615346	NC_019462.2:7620295-7632287	25.9321	23.837	28.0272			gene10505	LOC106502552	NC_030817.1:38161340-38163512	47.9619	43.9355	51.9882			gene592	SERBP1	NC_019458.2:42575621-42592382	65.1961	63.2992	67.093			gene24133	BUD31	NC_030832.1:37867126-37874511	55.919	53.666	58.172
	gene25269	EMILIN2	NC_019480.2:37368159-37426441	25.9212	24.2885	27.5538			gene15904	LOC106502950	NC_030823.1:24573558-24573996	47.9169	39.1547	56.6792			gene18772	LOC101106542	NC_019471.2:60109192-60113964	65.175	62.5901	67.7598			gene13565	LOC108637410	NC_030820.1:61942763-61943606	55.8982	53.7764	58.0201
	gene18631	PPP2R1A	NC_019471.2:56840036-56863077	25.8906	23.617	28.1641			gene23409	SPSB3	NC_030832.1:1266104-1271750	47.8914	44.0186	51.7641			gene24212	LOC101106637	NC_019478.2:39169775-39179359	64.9431	62.2286	67.6577			gene25977	SIPA1	NC_030836.1:44231594-44243179	55.8898	53.4758	58.3038
	gene18771	LOC105602100	NC_019471.2:60107283-60130266	25.8404	23.6986	27.9822			gene16188	SSU72	NC_030823.1:49552754-49577518	47.8779	43.7784	51.9774			gene21517	BCL2A1	NC_019475.2:24999818-25006078	64.8962	62.647	67.1454			gene1882	CYTIP	NC_030809.1:97216182-97246728	55.8252	54.9492	56.7013
	gene28987	LOC101115196	NW_014641835.1:11569-12127	25.792	19.126	32.458			gene19136	C19H17orf49	NC_030826.1:26611008-26613947	47.8082	42.8536	52.7629			gene15278	SMARCD2	NC_019468.2:47450025-47459562	64.8942	63.6965	66.0919			gene6429	BANK1	NC_030813.1:22956937-23288193	55.6055	53.6753	57.5358
	gene14461	FAM101B	NC_019468.2:21846142-21860712	25.7918	24.2656	27.318			gene22865	ITPR3	NC_030830.1:40875237-40943246	47.7814	46.3596	49.2031			gene14385	LOC106991396	NC_019468.2:18820951-18822696	64.8004	62.3752	67.2257			gene19711	HDAC5	NC_030826.1:43553897-43590779	55.5603	53.9585	57.1621
	gene2723	MCM3AP	NC_019458.2:263878081-263922902	25.7719	24.023	27.5209			gene26934	LOC108634461	NW_017189517.1:20154896-20156142	47.7644	43.584	51.9448			gene25634	LOC101120293	NC_019481.2:2458407-2461671	64.7677	60.9868	68.5486			gene3651	NCSTN	NC_030810.1:110579833-110593880	55.5431	53.3889	57.6973
	gene24316	PRDX5	NC_019478.2:41815264-41818292	25.7688	22.0521	29.4854			gene4662	LOC102186741	NC_030811.1:100015740-100022684	47.7577	42.3256	53.1897			gene18887	TRIM28	NC_019471.2:62516723-62525602	64.6535	63.5501	65.7568			gene12753	HMGB1	NC_030819.1:56376437-56383261	55.5328	52.9611	58.1045
	gene9629	SH3BP5L	NC_019462.2:39988485-40002850	25.7551	23.9112	27.5991			gene23847	SEPT1	NC_030832.1:26474940-26478970	47.7014	44.0573	51.3455			gene24315	TRMT112	NC_019478.2:41813849-41814800	64.6412	61.7781	67.5042			gene4316	MYO1G	NC_030811.1:43547200-43563484	55.4522	54.4697	56.4346
	gene18077	HCST	NC_019471.2:45603291-45606028	25.75	20.2075	31.2924			gene1313	LOC108637382	NC_030809.1:11432647-11434210	47.6981	44.0501	51.3461			gene229	SMAP2	NC_019458.2:14720194-14769529	64.5757	61.7027	67.4488			gene7483	MATR3	NC_030814.1:59873044-59911585	55.4373	53.5701	57.3044
	gene3363	LOC101117475	NC_019459.2:52808185-52808659	25.743	19.7064	31.7796			gene12482	LOC106501835	NC_030818.1:106110047-106130709	47.6954	45.4271	49.9637			gene22819	LOC101115236	NC_019477.2:8399374-8402275	64.5665	61.1541	67.9789			gene2677	LOC102191099	NC_030810.1:34718089-34750812	55.4106	54.0864	56.7348
		LOC101115196	NW_014641835.1:11493-12358	25.7328	14.7415	36.724			gene28821	LOC102186459	NW_017217253.1:17-5332	47.6524	45.0211	50.2836			gene26022	PHKG2	NC_019481.2:26875274-26886678	64.5543	61.4442	67.6643			gene27330	CUNH7orf50	NW_017189580.1:3447-15264	55.2845	52.3564	58.2125
	gene14313	LOC101111303	NC_019468.2:13957103-13971804	25.7075	21.3621	30.0528			gene11995	OST4	NC_030818.1:72287735-72289098	47.613	40.3452	54.8807			gene15336	SLC16A3	NC_019468.2:49746752-49758022	64.4051	61.9405	66.8698			gene16561	YWHAH	NC_030824.1:823473-833230	55.2548	53.883	56.6267
	gene24303	FERMT3	NC_019478.2:41712373-41730318	25.6885	23.5564	27.8206			gene3071	ATP5F1	NC_030810.1:88746526-88762125	47.5941	43.3778	51.8105			gene6457	LOC101119975	NC_019460.2:136707287-136711068	64.4018	61.2189	67.5847			gene17342	CHMP1A	NC_030825.1:15950501-15957489	55.2398	53.9366	56.5429
	gene27051	EIF4EBP1	NC_019483.2:31872102-31896181	25.6799	21.8172	29.5425			gene27678	KLHL22	NW_017189851.1:123730-140630	47.5739	44.364	50.7838			gene8594	LOC105614177	NC_019461.2:112594940-112595704	64.3792	61.8649	66.8934			gene27350	KIF21B	NW_017189590.1:12095-52829	55.2211	53.4693	56.9729
	gene13130	TMEM71	NC_019466.2:21466002-21493976	25.6435	23.3838	27.9032			gene19941	LGALS3BP	NC_030826.1:52624713-52634208	47.4984	44.1411	50.8556			gene7583	NDUFA6	NC_019460.2:216826252-216835923	64.3693	60.8743	67.8642			gene2387	PPT1	NC_030810.1:14769041-14785235	55.2012	53.9955	56.407
	gene8997	IER2	NC_019462.2:10460053-10464425	25.6143	23.2837	27.9449			gene23131	EMILIN2	NC_030831.1:37455416-37514236	47.4275	45.335	49.5199			gene16260	IER5	NC_019469.2:60205123-60207090	64.3358	62.7713	65.9003			gene24643	FAS	NC_030833.1:40641772-40676692	55.1324	52.8665	57.3982
	gene26305	KDELR2	NC_019481.2:38171862-38188287	25.5952	23.6381	27.5523			gene1497	LOC102180443	NC_030809.1:28546405-28548116	47.3028	41.6201	52.9854			gene18708	U2AF2	NC_019471.2:59031860-59041572	64.3092	62.872	65.7463			gene9032	TPM2	NC_030815.1:59671617-59679173	55.0985	52.9898	57.2072
	gene13511	HRSP12	NC_019466.2:78585224-78591416	25.5878	19.5419	31.6337			gene14785	ARFGAP2	NC_030822.1:5913362-5924020	47.2115	44.0657	50.3572			gene15618	MYBPH	NC_019469.2:343175-351745	64.2774	61.8718	66.6831			gene17284	KIAA0513	NC_030825.1:12534947-12586760	54.9521	52.6006	57.3036
	gene10008	SMIM3	NC_019462.2:59568753-59588477	25.5154	22.8211	28.2096			gene18551	PRPF31	NC_030825.1:64839705-64851222	47.0687	43.2614	50.8759			gene7637	CDPF1	NC_019460.2:220423374-220431931	64.1585	61.138	67.1789			gene18190	BAX	NC_030825.1:56548700-56556579	54.8671	51.9251	57.8091
	gene11018	QDPR	NC_019463.2:112109303-112128867	25.5045	22.5072	28.5017			gene1333	PEF1	NC_030809.1:13863491-13881227	47.0575	43.674	50.441			gene18412	AP2S1	NC_019471.2:52881280-52890684	64.1425	61.9269	66.3581			gene12882	LOC108637308	NC_030819.1:70969612-70970050	54.8228	51.3389	58.3066
		LOC101122088	NW_014640975.1:979-1759	25.479	0	69.806			gene10601	LOC102184991	NC_030817.1:51633730-51634487	47.0133	41.3267	52.6998			gene22437	PPM1M	NC_019476.2:48627408-48631976	63.9904	62.5602	65.4206			gene14341	SLA	NC_030821.1:73660240-73699638	54.7543	52.8259	56.6828
	gene18166	MRPS12	NC_019471.2:47714477-47716540	25.469	21.7786	29.1594			gene5272	CTDSP2	NC_030812.1:54975053-54998111	46.9728	44.3953	49.5503			gene12915	SFT2D1	NC_019465.2:87867496-87882969	63.9802	61.8581	66.1023			gene5394	LOC102171492	NC_030812.1:57093844-57094818	54.7172	52.8042	56.6301
	gene1028	NOTCH2	NC_019458.2:96281983-96465321	25.4185	24.4698	26.3672			gene16607	LOC102187154	NC_030824.1:2368965-2371138	46.8893	39.704	54.0746			gene12330	HMGN3	NC_019465.2:5951913-5986317	63.9269	61.042	66.8117			gene21491	LOC102187720	NC_030829.1:17011328-17011835	54.7148	51.6532	57.7764
	gene5758	SPTBN1	NC_019460.2:69139695-69350166	25.4139	23.9205	26.9073			gene25185	PRF1	NC_030835.1:18870678-18875355	46.8656	43.9663	49.7649			gene28979	LOC101112463	NW_014641783.1:3319-3909	63.7853	58.1223	69.4483			gene9066	PAX5	NC_030815.1:60684582-60863629	54.6796	51.9214	57.4379
[truncated: 10,687 more rows]

## Sheet: S3
Supplementary Table S3: Percentage of common genes between animals among the 100 highest expressed genes.
	Geep vs. O. aries	Geep vs. C. hircus	Sheep	Goat
Geep vs. O. aries		0.55	0.66	0.63
Geep vs. C. hircus	0.55		0.54	0.62
Sheep	0.66	0.54		0.8
[truncated: 2 more rows]

## Sheet: S4
Supplementary Table S4: Intersection of the top 100 expressed genes after removal of genes of uncertain function.
[truncated: 81 more rows]

[truncated: 10 more sheets: S5, S6, S7, S8, S9, S10, S11, S12, S13, S14]
